# Supplementary material for: Relationship between tinnitus and olfactory dysfunction: audiovisual, olfactory, and medical examinations
Source: Front Public Health. 2023 Apr 20;11:1124404. doi: 10.3389/fpubh.2023.1124404 (PMC10157476; doi:10.3389/fpubh.2023.1124404)
Supplement: Supplementary file 1 [file Data_Sheet_1.xlsx]

## Sheet: Sheet1
sex01	sex	age	smokingno1quit2present3	Brinkman index	currentsmoking	current smokers	alcoholConsumption(g/week)	milk	yogurt	eggs	chicken	potatoes	pumpkin	carrots	broccoli	green and yellow vegetables A	green and yellow vegetables B	mushrooms	strawberry kiwi apple etc	green tea	excercisehabitsplus1week	exercise habits	antihypertensivedrug	antiDMdrug	antilipiddrug	vertigoNo1Sometimes2Often3	vertigoYesNo	vertigo01	tinnitusNo1Sometimes2Always3	tinnitus01	tinnitus	Canyousmell?4321	subjectivesmellOKorNot	Canyouhear1to1?1234	subjectivehearingOKOnetoone	Canyouhearamong4or5?1234	subjectivehearingOK4or5people	headacheNo0Yes1	BMI	bodyfatpercentage	WBC	RBC	Hb	Ht	platelet	HbA1	totalprotein	albumin	globulin
1	F	71	1	0	0	nonsmokers	0	6	4	3	4	6	3	3	6	6	6	6	3	4	0	No exercise habits	1	0	1	2	Y	1	3	1	Tinnitus	3	0	3	0	3	0	1	24		5.4	502	14.6	45.7	17.4	6.2	7.6	4.5	3.1
1	F	71	1	0	0	nonsmokers	0	1	6	6	2	4	3	3	3	3	3	3	4	7	0	No exercise habits	0	0	1	1	N	0	3	1	Tinnitus	3	0	2	0	2	0	0	22.4	30.4	4.9	448	13.1	41.9	18.8	6.1	7.7	4.5	3.2
0	M	72	1	0	0	nonsmokers	49.5	1	1	6	1	3	3	3	1	6	3	1	3	1	0	No exercise habits	1	0	0	1	N	0	1	0	No tinnitus	4	1	1	1	1	1	0	26.6	27.4	4.5	415	12.4	39	22.9	5.8	7.6	4.9	2.7
1	F	60	1	0	0	nonsmokers	0	7	3	5	4	3	3	4	2	7	6	6	2	1	0	No exercise habits	0	0	0	1	N	0	1	0	No tinnitus	4	1	1	1	1	1	0	22.4	36.6	4.1	401	11.7	36.9	23.4	5.6	7.5	4.3	3.2
0	M	70	3	1000	1	smokers	0	4	6	4	4	4	2	5	3	6	6	6	2	6	1	Exercise habits	0	0	0	1	N	0	3	1	Tinnitus	4	1	2	0	2	0	0	22.9	23.2	5.6	472	14.7	45.6	24.6	6.5	7.5	4.5	3
0	M	71	2	200	0	nonsmokers	0	6	6	4	4	3	3	3	3	3	3	3	3	6	1	Exercise habits	0	0	0	1	N	0	1	0	No tinnitus	4	1	1	1	1	1	0	20.2	16.6	4.9	446	13.5	42.7	23.3	5.4	6.6	4.2	2.4
1	F	66	2	390	0	nonsmokers	0	8	3	4	2	1	1	4	4	4	4	3	2	1	1	Exercise habits	1	0	0	1	N	0	1	0	No tinnitus	4	1	1	1	1	1	0	23.7	34.8	5.4	421	14	43.1	22	5.5	7.3	4.3	3
0	M	73	2	1290	0	nonsmokers	0	6	2	4	2	2	2	2	4	4	3	3	2	1	0	No exercise habits	0	1	1	1	N	0	3	1	Tinnitus	3	0	2	0	2	0	0	25.3	24.8	8.4	560	15.5	49.3	16.8	8.2	7.2	4	3.2
1	F	60	1	0	0	nonsmokers	196	1	2	5	2	2	1	2	3	4	3	3	2	1	0	No exercise habits	0	0	0	2	Y	1	3	1	Tinnitus	4	1	1	1	2	0	0	22.5	34.4	4.7	422	12.8	40	16.6	5.5	6.9	4.5	2.4
0	M	70	2	740	0	nonsmokers	0	1	6	3	3	4	3	4	3	4	4	4	3	2	1	Exercise habits	0	0	0	2	Y	1	1	0	No tinnitus	3	0	2	0	2	0	0	23.1	22.5	7	475	14.8	46.3	22.1	7.3	8	4.8	3.2
1	F	66	1	0	0	nonsmokers	98	6	7	6	4	6	4	4	4	4	4	5	6	7	1	Exercise habits	0	0	0	1	N	0	1	0	No tinnitus	4	1	1	1	2	0	0	27.6	41.3	5.8	494	14.4	45.3	20.4	6.1	7.8	4.4	3.4
0	M	70	2	774	0	nonsmokers	0	2	6	2	2	3	3	3	1	4	4	2	2	1	1	Exercise habits	1	0	1	1	N	0	1	0	No tinnitus	4	1	1	1	1	1	0	22.1	25.2	6.2	478	14.4	45.1	21.9	6.3	7.2	4.2	3
0	M	70	2	400	0	nonsmokers	0	5	5	5	3	3	3	3	3	3	3	2	4	2	1	Exercise habits	1	0	1	1	N	0	1	0	No tinnitus	4	1	2	0	2	0	0	31	31.2	5	506	15.3	48.2	11.6	6.3	7	4.3	2.7
1	F	65	1	0	0	nonsmokers	0	8	6	4	3	6	3	3	3	3	4	4	6	5	1	Exercise habits	0	0	0	1	N	0	1	0	No tinnitus	4	1	1	1	1	1	0	22.9	29.7	5	453	13.3	41.2	19.7	5.7	6.8	4.3	2.5
0	M	71	3	1250	1	smokers	0	5	6	6	4	3	5	5	5	4	3	5	3	2	0	No exercise habits	0	0	0	1	N	0	2	1	Tinnitus	4	1	1	1	2	0	0	24.2	25.5	7.9	447	14.8	45.8	25.8	6.4	7.2	4.3	2.9
1	F	65	1	0	0	nonsmokers	0	6	4	5	3	4	3	3	3	4	3	3	4	6	0	No exercise habits	0	0	0	2	Y	1	3	1	Tinnitus	3	0	1	1	2	0	0	19.4	27.8	4.5	465	13.6	42.7	15.5	5.8	7	4.3	2.7
1	F	55	1	0	0	nonsmokers	224.4	6	6	4	4	3	2	3	4	4	3	4	3	8	1	Exercise habits	0	0	0	1	N	0	1	0	No tinnitus	3	0	1	1	1	1	0	24.2	40.7	6	492	15	46.8	19.1	5.5	6.7	4.3	2.4
0	M	71	3	1000	1	smokers	27.8	4	1	3	2	2	2	2	1	3	3	3	2	1	0	No exercise habits	0	0	0	1	N	0	2	1	Tinnitus	3	0	2	0	2	0	0	20.1	17.1	5.6	458	13.9	43.2	22.4	5.6	6.9	4.1	2.8
0	M	90	1	0	0	nonsmokers	0	3	1	3		3	2	2	2	4	3	3	3	4	1	Exercise habits	0	1	0	1	N	0	1	0	No tinnitus	4	1	3	0	3	0	0	24.1	22.8	5.5	385	12.5	38.8	15.5	7.3	7.4	3.9	3.5
0	M	74	1	0	0	nonsmokers	0	6	6	5	5	4	2	5	5	5	4	4	5	8	1	Exercise habits	1	0	0	1	N	0	3	1	Tinnitus	3	0	2	0	2	0	0	25.1	23.8	6.2	525	15.9	50	23.8	5.4	7.6	4.8	2.8
1	F	63	1	0	0	nonsmokers	187.6	6		3	2	3	2	2	2	3	4	4	3	2	0	No exercise habits	1	0	1	1	N	0	1	0	No tinnitus	1	0	1	1	1	1	0	25.1	36.6	8.6	497	14.3	45.1	26.2	5.9	7.7	4.3	3.4
0	M	60	2	400	0	nonsmokers	0	1	1	6	2	2	1	2	2	2	2	2	1	2	0	No exercise habits	1	1	1	1	N	0	1	0	No tinnitus	2	0	1	1	1	1	0	26.4	28.6	4.9	477	14.5	45.2	18.4	8.8	7.2	4.5	2.7
1	F	68	1	0	0	nonsmokers	0	1	5	3	3	3	3	4	3	4	3	4	2	2	0	No exercise habits	1	0	0	1	N	0	2	1	Tinnitus	4	1	1	1	1	1	0	24.8	36.7	4.9	384	12.9	39.8	27.7	6.1	7.8	4.4	3.4
1	F	54	1	0	0	nonsmokers	21	4	6	6	3	2	2	2	1	3	2	3	6	7	0	No exercise habits	0	0	0	1	N	0	1	0	No tinnitus	4	1	1	1	2	0	0	20.8	31.6	5.7	430	12.7	40.2	31.2	5.9	7.6	4.7	2.9
0	M	69	3	1000	1	smokers	0	4	3	3	2	2	2	2	2	3	3	2	2	2	1	Exercise habits	1	0	0	1	N	0	1	0	No tinnitus	4	1	2	0	2	0	0	25.6	28.5	5.7	455	14.3	44.7	18.6	6	6.6	4.2	2.4
0	M	40	3	400	1	smokers	656.1	1	2	4	2	2	1	2	2	2	4	2	2	2	1	Exercise habits	0	0	0	1	N	0	2	1	Tinnitus	4	1	1	1	1	1	0	22.2	19.4	6	512	14.4	45.1	18.9	5.4	7.1	4.5	2.6
1	F	46	2	100	0	nonsmokers	0	6	2	3	3	3	2	3	3	3	3	3	2	2	0	No exercise habits	0	0	0	1	N	0	1	0	No tinnitus	4	1	1	1	1	1	0	17.8	21.3	5.2	373	9.8	31.9	25.3	5.7	7	4.2	2.8
1	F	70	2	50	0	nonsmokers	0	4	1	6	3	2	2	3	2	7	4	5	3	1	0	No exercise habits	0	0	0	1	N	0	1	0	No tinnitus	4	1	1	1	1	1	0	19.1	25.8	4.7	433	12.5	39.9	11.5	5.6	6.9	4	2.9
0	M	69	2	450	0	nonsmokers	786	3	1	4	1	3	1	1	1	3	3	1	2	5	0	No exercise habits	1	0	0	2	Y	1	2	1	Tinnitus	3	0	1	1	1	1	0	25	26.7	6.4	465	14.5	44.8	19.7	5.6	7.8	4.5	3.3
0	M	55	1	0	0	nonsmokers	0	2	2	3	2	2	2	2	2	2	2	2	1	3	1	Exercise habits	0	0	0	1	N	0	1	0	No tinnitus	4	1	1	1	1	1	0	24.4	23.4	4.3	493	14.9	47.2	18.6	5.5	6.9	4.6	2.3
1	F	69	1	0	0	nonsmokers	112.3	6	1	3	3	3	2	3	1	2	2	2	4	3	1	Exercise habits	1	0	0	1	N	0	2	1	Tinnitus	4	1	1	1	3	0	1	28.7	44.5	3.4	417	12.4	38.1	25.2	5.8	7.6	4.3	3.3
0	M	71	1	0	0	nonsmokers	12.4	6	2	6	3	2	2	3	2	6	3	3	2	1	1	Exercise habits	1	0	0	1	N	0	3	1	Tinnitus	4	1	2	0	2	0	0	23.5	27.7	8.2	464	14.6	45.5	31	6.2	7.6	4.4	3.2
0	M	66	1	0	0	nonsmokers	119.2	6	6	6	1	3	3	3	1	2	3	3	8	8	1	Exercise habits	1	0	0	1	N	0	2	1	Tinnitus	4	1	1	1	1	1	0	19.5	19.8	3.4	436	14	44.1	14	5.8	7.4	5	2.4
0	M	80	2	100	0	nonsmokers	49	6	3	5	3	2	2	2	2	7	3	3	3	7	1	Exercise habits	0	0	0	1	N	0	1	0	No tinnitus	4	1	2	0			0	19.5	19.9	4.2	431	13.6	43.1	17.8	5.9	7.6	4.4	3.2
1	F	71	1	0	0	nonsmokers	0	6	5	6	3	3	2	4	3	6	4	6	4	7	1	Exercise habits	0	0	0	1	N	0	2	1	Tinnitus	4	1	2	0	2	0	0	19.8	28.2	4	438	14.1	43.6	22.6	5.8	7	4.3	2.7
1	F	63	1	0	0	nonsmokers	196.7	1	2	3	1	2	1	2	2	2	1	2	2	3	0	No exercise habits	0	0	1	1	N	0	1	0	No tinnitus	4	1	1	1	1	1	0	27.9	39.1	3.8	441	13.2	41.4	18.9	6	7.2	4.7	2.5
1	F	65	1	0	0	nonsmokers	87.6	4	3	6	4	3	3	3	2	3	3	3	3	6	1	Exercise habits	0	0	1	1	N	0	1	0	No tinnitus	4	1	1	1	1	1	0	21.9	32.6	4.7	465	13.4	42.2	22.6	6.2	7.2	4.8	2.4
0	M	78	1	0	0	nonsmokers	0	6	1	3	2	2	2	3	2	4	3	3	2	5	1	Exercise habits	0	0	0	1	N	0	1	0	No tinnitus	4	1	1	1	1	1	0	22.3	23.8	5.9	461	14.8	45.3	16.6	5.4	7.7	4.8	2.9
1	F	64	1	0	0	nonsmokers	237.6	5	6	5	3	2	2	3	2	4	3	3	2	5	0	No exercise habits	0	0	1	1	N	0	1	0	No tinnitus	4	1	1	1	1	1	0	23.4	35.3	4	448	14.2	44.8	21.8	5.7	7.1	4.3	2.8
0	M	69	2	204	0	nonsmokers	536.4	5	2	6	4	3	3	4	3	3	3	2	2	4	1	Exercise habits	1	0	0	1	N	0	1	0	No tinnitus	4	1	1	1	2	0	0	17.8	15.1	5.3	420	13.8	42.9	17.8	6.1	6.7	4.4	2.3
0	M	66	1	0	0	nonsmokers	14.2	4	5	5	3	3	3	4	2	6	5	3	2	5	0	No exercise habits	0	0	1	2	Y	1	2	1	Tinnitus	3	0	2	0	2	0	0	22.5	19.3	4.5	446	13.5	42.4	19.2	5.6	7.3	4.6	2.7
0	M	50	2	1200	0	nonsmokers	0	2	2	3	3	3	1	3	3	3	3	3	2	8	0	No exercise habits	0	0	0	1	N	0	1	0	No tinnitus	4	1	1	1	1	1	0	29.8	30.2	3.9	529	16.4	50.9	15.9	5.5	7	4.4	2.6
1	F	50	1	0	0	nonsmokers	0	3	3	3	3	4	2	4	3	3	3	3	2	7	0	No exercise habits	0	0	0	1	N	0	1	0	No tinnitus	4	1	1	1	1	1	0	21.2	28.4	3.7	440	12.8	40.2	15.2	5.4	7.8	4.5	3.3
0	M	46	2	440	0	nonsmokers	143	1	2	6	4	4	1	3	4	4	4	3	1	6	0	No exercise habits	0	0	0	1	N	0	1	0	No tinnitus	4	1	1	1	1	1	0	22.2	22	3.9	503	15	47.2	28.6	5.6	7.1	4.7	2.4
1	F	47	1	0	0	nonsmokers	0	3	6	4	2	2	2	2	2	3	2	3	1	3	0	No exercise habits	0	0	0	1	N	0	1	0	No tinnitus	4	1	2	0	2	0	0	30.1	44.1	7.5	474	13.3	41.6	23.8	5.5	7.2	4.4	2.8
0	M	66	3	690	1	smokers	0	1	1	3	3	2	1	1	1	2	1	1	3	2	0	No exercise habits	0	0	0	1	N	0	1	0	No tinnitus	3	0	1	1	1	1	0	21.5	23.2	8.8	458	14.1	44.1	31	6	7.6	4.3	3.3
1	F	66	1	0	0	nonsmokers	7	3	3	4	3	4	3	3	3	3	4	3	4	6	0	No exercise habits	1	1	1	1	N	0	1	0	No tinnitus	3	0	1	1	1	1	0	30	44.1	9.1	418	13.3	40.9	27.1	6.9	7	4.1	2.9
0	M	87	1	0	0	nonsmokers	5.6	4	6	5	4	5	3	4	3	4	4	4	5	7	1	Exercise habits	0	0	0	1	N	0	1	0	No tinnitus	2	0	2	0	2	0	0	24.4	24.4	6.7	465	13.9	43.6	15.7	6.1	7.2	3.5	3.7
1	F	70	2	600	0	nonsmokers	0	4	6	3	4	4	3	3	3	3	3	3	2	1	1	Exercise habits	0	1	1	1	N	0	2	1	Tinnitus	4	1	1	1	1	1	0	27.8	51.7	3.8	415	13.8	42.4	19.4	7.8	9.5	4.5	5
0	M	79	2	1000	0	nonsmokers	63.2	3	4	3	3	4	3	4	4	3	3	3	4	6	0	No exercise habits	1	0	0	1	N	0	1	0	No tinnitus	3	0	1	1	1	1	0	24.7	24.3	5.5	401	11.8	37	14	6.1	7.1	4.2	2.9
1	F	67	1	0	0	nonsmokers	0	6	1	3	2	3	3	4	2	3	4	2	2	6	0	No exercise habits	0	0	0	1	N	0	1	0	No tinnitus	2	0	2	0	2	0	0	18.9	31.5	4.6	436	13.1	41.1	16.5	5.3	8.1	4.4	3.7
0	M	70	1	0	0	nonsmokers	241.5	6	6	2	2	2	2	2	2	6	2	2	2	2	0	No exercise habits	0	0	0	1	N	0	1	0	No tinnitus	4	1	1	1	2	0	0	27.8	28.9	4.5	518	15.9	50.1	19	6.2	7.1	4.7	2.4
1	F	74	1	0	0	nonsmokers	81.4	5	6	3	5	3	2	3	3	3	3	3	5	2	0	No exercise habits	0	0	0	1	N	0	1	0	No tinnitus	4	1	1	1	1	1	0	21.5	26.2	3.6	402	11.8	36.7	18.9	6	6.7	4.1	2.6
0	M	69	2	820	0	nonsmokers	9.8	1	2	4	3	3	3	6	3	6	4	3	6	3	1	Exercise habits	1	0	0	1	N	0	1	0	No tinnitus	4	1	1	1	1	1	0	27.8	26.3	4.8	474	15.4	47.8	19.3	5.7	6.5	4.1	2.4
1	F	70	1	0	0	nonsmokers	0	2	8	3	3	3	3	8	3	4	3	3	4	6	1	Exercise habits	0	0	1	1	N	0	1	0	No tinnitus	4	1	1	1	1	1	0	25.2	36.6	4.4	428	13.1	41.3	18.6	5.8	6.8	4.1	2.7
0	M	61	1	0	0	nonsmokers	0	6	6	3	3	3	3	3		5	5	2	2	8	0	No exercise habits	1	0	0	2	Y	1	1	0	No tinnitus	4	1	2	0	2	0	0	23.6	20	6.6	460	14.2	43.9	28.7	6	7.1	4.4	2.7
0	M	59	2	300	0	nonsmokers	147.4	3	3	6	3	3	2	4	2	3	4	3	2	2	0	No exercise habits	0	0	0	2	Y	1	2	1	Tinnitus	4	1	2	0	2	0	0	19.6	21.5	3.6	490	15	47.2	17.3	5.5	7.2	4.4	2.8
1	F	47	3	540	1	smokers	151	6	3	3	3	2	2	2	2	2	3	3	3	2	0	No exercise habits	0	0	0	1	N	0	1	0	No tinnitus	4	1	1	1	1	1	0	23.1	35.3	8.3	463	14.6	43.8	31.6	5.4	7.1	4.4	2.7
1	F	62	1	0	0	nonsmokers	0	7	4	3	1	2	5	3	1	2	2	2	2	8	1	Exercise habits	0	0	0	3	Y	1	3	1	Tinnitus	4	1	2	0	2	0	1	19.6	29.8	3.3	434	12.9	40.3	17.2	5.8	7.1	4.5	2.6
1	F	75	1	0	0	nonsmokers	0	4	4	5	4	3	2	3	3	6	6	4	6	3	1	Exercise habits	0	0	0	1	N	0	1	0	No tinnitus	4	1	1	1	1	1	0	26.5	35.8	3.2	399	12.6	40.9	18.8	5.7	6.5	3.8	2.7
1	F	59	1	0	0	nonsmokers	0	3	6	4	3	4	2	4	4	6	6	4	5	7	0	No exercise habits	0	0	0	2	Y	1	1	0	No tinnitus	4	1	1	1	1	1	0	24.8	37.3	5.2	433	12.8	40.2	20.4	5.6	7.4	4.4	3
1	F	49	2	60	0	nonsmokers	0	1	1	3	4	1	1	2	5	2	2	4	1	7	0	No exercise habits	0	0	0	1	N	0	2	1	Tinnitus	4	1	1	1	2	0	1	21.7	34.2	2.8	399	12.1	38.6	18.5	5.8	7.6	4.7	2.9
1	F	72	1	0	0	nonsmokers	36	2	6	6	3	3	3	4	4	4	4	4	3	4	1	Exercise habits	0	0	0	1	N	0	2	1	Tinnitus	3	0	3	0	2	0	0	25.1	36.7	4	427	13.4	42.1	20.6	5.5	7.1	4.5	2.6
1	F	71	1	0	0	nonsmokers	98	2	2	3	2	3	4	3	2	5	3	6	3	8	0	No exercise habits	0	0	0	1	N	0	2	1	Tinnitus	4	1	1	1	2	0	0	31.8	45.2	4.1	462	12.9	41.6	20.6	5.9	7	4.1	2.9
1	F	67	1	0	0	nonsmokers	0	3	6	4	1	2	2	4	1	5	4	3	5	7	1	Exercise habits	0	0	0	1	N	0	2	1	Tinnitus	4	1	1	1	1	1	0	22.7	34.4	5.3	441	13.2	41.3	24.1	5.6	7.2	4.2	3
0	M	76	1	0	0	nonsmokers	99.3	6	5	6	4	4	4	4	5	5	5	3	4	5	1	Exercise habits	1	1	1	1	N	0	1	0	No tinnitus	4	1	1	1	1	1	0	24.2	22.1	4.5	422	13	40.8	27.9	5.9	7.4	4.5	2.9
1	F	74	1	0	0	nonsmokers	0	6	5	6	4	4	4	4	5	5	5	3	4	5	1	Exercise habits	0	0	0	2	Y	1	2	1	Tinnitus	4	1	1	1	2	0	0	19.9	21.7	3.4	383	11.8	37.2	13.1	5.7	7.2	3.9	3.3
1	F	61	1	0	0	nonsmokers	18.4	6	7	6	3	2	2	3	2	3	3	6	3	3	1	Exercise habits	1	0	0	2	Y	1	3	1	Tinnitus	2	0	1	1	2	0	0	20.2	23.5	4.5	463	14.2	44.6	18	5.3	7.4	4.4	3
1	F	69	1	0	0	nonsmokers	0	6	2	4	3	3	2	3	3	3	3	4	2	2	0	No exercise habits	1	0	0	2	Y	1	2	1	Tinnitus	3	0	1	1	1	1	1	25.1	38.7	7.3	432	12.7	39.3	33.4	5.5	7.8	4.1	3.7
0	M	65	2	400	0	nonsmokers	0	1	4	4	4	3	3	3	4	4	3	4	3	8	0	No exercise habits	0	0	0	1	N	0	3	1	Tinnitus	3	0	1	1	1	1	0	21.8	23.2	5.6	511	15.2	49.2	15.3	5.9	7.2	4.4	2.8
0	M	58	2	300	0	nonsmokers	0	4	7	4	4	3	2	3	2	3	3	5	2	4	1	Exercise habits	0	0	0	1	N	0	1	0	No tinnitus	4	1	2	0	2	0	0	23.7	24.5	4.8	494	14.9	46.9	25.4	5.7	7.4	4.7	2.7
1	F	68	1	0	0	nonsmokers	0	2	4	4	3	3	4	4	5	5	4	4	5	7	0	No exercise habits	0	0	1	1	N	0	1	0	No tinnitus	4	1	1	1	1	1	0	21.7	28.3	3.2	389	12.1	38.3	14.5	5.7	7.5	4.5	3
1	F	72	1	0	0	nonsmokers	209	7	3	4	4	4	3	4	1	3	4	3	4	4	1	Exercise habits	1	0	1	2	Y	1	1	0	No tinnitus	4	1	1	1	1	1	0	21.8	34.6	5.3	480	14.3	45.5	18.3	6	6.6	4.1	2.5
0	M	72	1	0	0	nonsmokers	342.6	7	4	4	3	4	2	3	2	5	4	2	3	3	0	No exercise habits	0	0	0	1	N	0	3	1	Tinnitus	2	0	1	1	3	0	0	21.6	20.8	5.3	443	13.1	40.8	16.5	5.5	6.3	3.6	2.7
1	F	67	1	0	0	nonsmokers	0	6	4	6	3	3	2	4	2	3	3	3	3	2	1	Exercise habits	0	0	0	1	N	0	1	0	No tinnitus	3	0	1	1	1	1	0	21.3	29.1	3.7	450	13.5	42.6	14	5.7	6.5	4.1	2.4
1	F	72	3	600	1	smokers	0	5	3	4	3	5	4	5	2	5	3	4	4	5	0	No exercise habits	0	0	0	1	N	0	1	0	No tinnitus	3	0	1	1	1	1	0	21	31	5.6	425	13	41.3	24.9	5.6	6.8	4.3	2.5
0	M	68	2	860	0	nonsmokers	7	6	1	5	2	3	2	2	2	2	2	3	2	6	0	No exercise habits	0	0	0	1	N	0	3	1	Tinnitus	1	0	1	1	1	1	0	30.8	29	5.7	489	15	46.7	15.1	6.5	7.2	4.4	2.8
0	M	68	2	625	0	nonsmokers	0	5	6	2	4	3	2	3	3	3	3	4	2	6	0	No exercise habits	1	1	0	2	Y	1	2	1	Tinnitus	3	0	2	0	2	0	0	20.8	23.4	4.4	425	13	41.3	16.4	6.4	7.3	4.5	2.8
1	F	66	2	700	0	nonsmokers	0	1	4	4	3	3	3	3	4	2	3	4	3	7	0	No exercise habits	1	0	0	1	N	0	1	0	No tinnitus	4	1	1	1	1	1	0	24.3	35.6	6.4	457	13.7	43.2	16.4	6	6.9	4.5	2.4
0	M	68	2	1200	0	nonsmokers	66.5	1	4	3	2	2	2	2	2	2	2	2	2	6	0	No exercise habits	0	1	0	1	N	0	2	1	Tinnitus	4	1	3	0	4	0	0	22	20.1	4.3	431	13.4	42.4	20.7	6.9	6.9	4.1	2.8
0	M	64	2	630	0	nonsmokers	0	6	1	4	2	3	2	3	3	4	4	3	1	4	1	Exercise habits	0	0	0	1	N	0	1	0	No tinnitus	4	1	2	0	2	0	0	26.3	27.9	6.3	502	16.3	50.7	22.8	5.6	7.4	4.2	3.2
1	F	56	1	0	0	nonsmokers	0	2	6	4	3	3	3	3	3	4	3	6	2	2	0	No exercise habits	0	0	0	2	Y	1	2	1	Tinnitus	4	1	2	0	2	0	1	23.7	39.7	4.2	493	14.4	44.7	19.6	5.6	7	4.5	2.5
0	M	56	2	440	0	nonsmokers	173.6	1	2	1	1	2	1	2	3	3	5	2	1	5	1	Exercise habits	1	0	0	1	N	0	1	0	No tinnitus	4	1	1	1	1	1	0	19.7	17.2	3.9	449	14.5	45	15.8	5.4	7.1	4.2	2.9
1	F	55	2	2.25	0	nonsmokers	0	6	6	3	3	3	2	2	3	6	6	3	3	5	0	No exercise habits	0	0	0	1	N	0	2	1	Tinnitus	4	1	1	1	1	1	0	23.6	37.2	5.6	491	14.3	45.3	26.2	5.6	7.5	4	3.5
1	F	47	1	0	0	nonsmokers	10	4	4	4	4	3	2	3	3	4	4	3	2	6	0	No exercise habits	0	0	0	2	Y	1	1	0	No tinnitus	4	1	1	1	1	1	1	24.3	35.4	7.3	451	14.3	44.2	16.5	6.1	7.6	4.4	3.2
0	M	71	2	300	0	nonsmokers	504	5	2	7	3	3	2	3	2	2	2	2	2	8	1	Exercise habits	0	0	0	1	N	0	1	0	No tinnitus	3	0	2	0	2	0	0	23.3	22.8	4.2	429	12.7	39.5	16.9	5.9	7.3	4.2	3.1
1	F	66	1	0	0	nonsmokers	0	6	4	6	4	4	3	4	3	3	3	4	6	6	1	Exercise habits	0	0	1	1	N	0	1	0	No tinnitus	4	1	1	1	1	1	0	26.3	37.9	5.3	434	13.5	41.8	19.1	5.9	6.3	4.3	2
1	F	58	1	0	0	nonsmokers	0	1	3	6	3	2	2	3	3	3	3	3	5	7	1	Exercise habits	0	0	0	1	N	0	2	1	Tinnitus	4	1	1	1	1	1	0	29.7	40.8	4.6	488	14.1	44.2	18.6	5.8	6.7	4.5	2.2
0	M	71	1	0	0	nonsmokers	0	6	6	3	3	3	1	1	3	4	3	4	2	5	0	No exercise habits	1	0	0	1	N	0	1	0	No tinnitus	3	0	2	0	2	0	0	27.9	29.2	5.6	334	11.1	34.6	15.6	6.9	7	4	3
1	F	50	1	0	0	nonsmokers	28.2	2	6	6	3	3	2	4	4	3	3	5	6	2	1	Exercise habits	0	0	0	2	Y	1	1	0	No tinnitus	4	1	2	0	2	0	1	22.2	33.7	4.8	391	12	37.3	27.9	5.5	7.3	4.2	3.1
0	M	70	2	375	0	nonsmokers	157.2	2	6	3	3	3	3	3	3	4	3	3	6	7	0	No exercise habits	0	0	0	2	Y	1	1	0	No tinnitus	4	1	1	1	1	1	0	24.7	39.2	3.5	457	14.8	45.9	21.9	5.6	7.2	4.3	2.9
1	F	63	1	0	0	nonsmokers	511	1	1	2	3	3	2	4	3	2	2	2	5	3	0	No exercise habits	0	0	1	1	N	0	2	1	Tinnitus	3	0	2	0	2	0	0	20.6	28.9	4.2	443	13.2	41.1	19.5	5.9	7.6	4.9	2.7
0	M	62	3	1260	1	smokers	0	1	2	4	2	3	1	3	3	2	3	2	1	1	1	Exercise habits	0	0	0	2	Y	1	2	1	Tinnitus	4	1	1	1	1	1	0	24.3	25.8	9.9	485	14.6	45.6	24.1	5.6	6.5	4.2	2.3
1	F	68	1	0	0	nonsmokers	66.6	5	6	4	1	2	5	5	5	5	3	3	3	6	1	Exercise habits	0	0	0	2	Y	1	1	0	No tinnitus	4	1	1	1	1	1	0	21.8	27.5	4.6	373	12	37.4	17.9	5.8	6.9	4.4	2.5
0	M	71	2	500	0	nonsmokers	0	4	3	4	4	3	2	3	2	3	3	3	3	4	0	No exercise habits	0	0	0	1	N	0	1	0	No tinnitus	4	1	2	0	3	0	0	26.2	29.3	6.8	508	15.3	47.8	22.4	5.5	7.4	4.4	3
0	M	71	2	750	0	nonsmokers	0	4	6	4	3	3	3	3	3	4	3	3	4	6	1	Exercise habits	1	0	1	1	N	0	2	1	Tinnitus	3	0	1	1	1	1	0	25.6	26.9	4.6	403	13.5	41.3	13.4	5.2	7.5	4.7	2.8
1	F	49	1	0	0	nonsmokers	0	2	2	3	4	3	2	3	2	2	3	4	1	6	0	No exercise habits	1	0	0	1	N	0	1	0	No tinnitus	4	1	1	1	1	1	1	26.8	38.8	9.1	413	11.2	36.1	35.6	5.6	7.4	4	3.4
0	M	48	3	560	1	smokers	20.8	2	2	4	3	3	1	3	2	2	3	3	1	4	0	No exercise habits	0	0	0	1	N	0	1	0	No tinnitus	4	1	1	1	1	1	0	25.7	26.7	6.4	510	15.5	48.6	18.6	5.7	7	4.7	2.3
0	M	57	2	600	0	nonsmokers	66.3	1	1	2	2	2	1	2	1	2	2	2	3	1	0	No exercise habits	0	0	0	1	N	0	1	0	No tinnitus	4	1	1	1	1	1	0	26.5	27.4	8.3	536	15.8	49.7	20.8	6.1	7.5	4.4	3.1
0	M	70	2	300	0	nonsmokers	90.8	6	2	5	3	3	2	4	3	3	3	3	2	3	1	Exercise habits	0	0	0	1	N	0	2	1	Tinnitus	1	0	1	1	2	0	0	26.3	26.8	6.2	460	13.7	42.8	21.5	5.7	7.4	4.3	3.1
1	F	66	1	0	0	nonsmokers	0	1	2	4	3	3	2	6	3	4	4	4	2	7	0	No exercise habits	0	0	1	1	N	0	1	0	No tinnitus	4	1	1	1	1	1	0	27.2	41.8	4.3	459	13.6	42.9	20.3	5.8	7.5	4.8	2.7
1	F	67	2	700	0	nonsmokers	0	3	4	3	3	2	1	3	4	3	3	5	2	6	0	No exercise habits	1	0	0	1	N	0	1	0	No tinnitus	4	1	1	1	2	0	0	22.3	34.8	4.6	419	13.1	41.6	27.5	5.7	8.4	4.8	3.6
1	F	71	2	700	0	nonsmokers	18.8	8	3	6	4	2	2	2	2	3	3	4	5	3	1	Exercise habits	0	0	1	1	N	0	1	0	No tinnitus	3	0	2	0	2	0	0	21.9	34.3	3.9	451	13.9	44.2	19.4	6.2	7.2	4.4	2.8
1	F	66	3	600	1	smokers	0	1	3	5	1	2	2	3	3	3	3	2	3	4	1	Exercise habits	0	0	0	1	N	0	1	0	No tinnitus	4	1	1	1	1	1	0	23.6	35.2	6	432	13.3	41.5	25.1	5.7	7.7	3.8	3.9
1	F	69	1	0	0	nonsmokers	0	3	2	6	6	5	5	5	3	3	6	6	2	8	0	No exercise habits	1	0	0	1	N	0	1	0	No tinnitus	4	1	2	0	1	1	0	18.8	20.3	4.8	405	10.7	35.8	26.8	6	6.9	4.4	2.5
1	F	64	2	455	0	nonsmokers	0	4	2	4	2	2	2	2	2	4	5	4	2	2	0	No exercise habits	0	0	0	2	Y	1	3	1	Tinnitus	3	0	2	0	2	0	0	29.1	42.9	4.7	407	12.3	38.9	21.9	6.2	6.9	4	2.9
0	M	72	2	800	0	nonsmokers	0	2	2	6	3	2	2	2	2	3	3	3	2	2	0	No exercise habits	1	0	0	1	N	0	1	0	No tinnitus	3	0	2	0	2	0	0	26.3	27.9	4.3	549	15.7	49.6	19.1	5.5	6.7	3.8	2.9
1	F	71	1	0	0	nonsmokers	0	6	4	5	4	2	3	3	2	4	6	5	5	6	1	Exercise habits	0	0	0	1	N	0	1	0	No tinnitus	4	1	1	1	1	1	0	19.4	26.6	4.9	455	13.4	42.6	26.4	5.5	6.8	4.2	2.6
0	M	63	3	975	1	smokers	0	1	4	2	3	3	2	2	2	3	3	2	2	1	1	Exercise habits	1	0	0	1	N	0	2	1	Tinnitus	3	0	2	0	2	0	0	23.5	23.4	7.8	509	16.6	51.2	17.2	5.8	7.1	4.8	2.3
1	F	44	2	200	0	nonsmokers	0	1	2	5	3	3	2	3	2	2	3	5	2	1	0	No exercise habits	0	0	0	2	Y	1	1	0	No tinnitus	4	1	1	1	1	1	0	19.1	27	5.4	382	11.8	36.7	21.7	5	6.8	4.4	2.4
1	F	43	2	200	0	nonsmokers	54.4	1	1	3	2	2	1	1	1	2	2	3	1	2	0	No exercise habits	0	0	0	2	Y	1	2	1	Tinnitus	4	1	1	1	1	1	1	20.9	33.7	7.6	461	13.3	42.3	26.5	5.6	6.7	4.5	2.2
0	M	63	2	600	0	nonsmokers	0	6	2	6	2	5	3	4	3	6	6	6	6	7	1	Exercise habits	0	0	0	1	N	0	3	1	Tinnitus	4	1	2	0	3	0	0	24.3	24.2	6	505	15.2	47.3	22.8	5.8	7.4	4.8	2.6
0	M	83	2	1400	0	nonsmokers	0	4	1	6	2	2	2	3	3	3	3	2	3	3	0	No exercise habits	1	0	0	1	N	0	1	0	No tinnitus	4	1	2	0	2	0	0	22.1	22.9	4.8	451	14.3	44.9	16.9	6.6	6.9	4.4	2.5
0	M	76	2	1200	0	nonsmokers	12	6	3	6	3	4	2	3	3	5	4	4	4	7	0	No exercise habits	0	0	1	1	N	0	1	0	No tinnitus	3	0	2	0	2	0	0	23.3	28.4	6.7	447	13.6	43.1	15.7	5.9	7.2	4.6	2.6
1	F	60	1	0	0	nonsmokers	220	6	6	4	4	4	4	4	4	4	4	4	3	4	0	No exercise habits	0	0	0	1	N	0	1	0	No tinnitus	4	1	1	1	1	1	0	20.2	28.7	6.7	435	13.3	41.8	16.9	5.4	7.8	4.3	3.5
0	M	71	2	800	0	nonsmokers	0	3	3	3	3	2	2	2	2	3	3	2	3	3	1	Exercise habits	0	0	0	1	N	0	1	0	No tinnitus	3	0	2	0	2	0	0	19.7	18.1	7.8	431	13.2	41.9	23.1	5.9	7.3	4.3	3
1	F	78	1	0	0	nonsmokers	45	6	6	6	3	3	3	5	6	4	5	4	6	5	1	Exercise habits	1	0	1	1	N	0	1	0	No tinnitus	3	0	1	1	2	0	0	21.4	24.6	5	411	12.3	40	18.3	6.2	7.1	4.4	2.7
1	F	68	1	0	0	nonsmokers	0	1	6	6	4	3	2	4	3	4	3	3	2	1	0	No exercise habits	0	0	0	1	N	0	1	0	No tinnitus	4	1	1	1	2	0	0	25.3	38.9	6.7	458	13.3	41.8	20.5	5.8	7.5	4.5	3
1	F	72	1	0	0	nonsmokers	49.5	6	3	6	5	4	2	6	4	3	4	5	6	4	1	Exercise habits	0	1	0	1	N	0	1	0	No tinnitus	4	1	1	1	1	1	0	18.8	24.9	3.5	373	12.1	37.9	16	7.1	6.6	4.3	2.3
1	F	56	2	6	0	nonsmokers	0	1	3	4	3	2	2	2	2	3	3	4	3	3	0	No exercise habits	0	0	0	2	Y	1	2	1	Tinnitus	3	0	2	0	2	0	0	26.7	41.4	5.6	416	13.2	40.4	32	6	7.8	4.3	3.5
0	M	65	2	440	0	nonsmokers	80.5	1	2	4	4	2	1	3	2	4	4	4	2	6	1	Exercise habits	0	0	0	1	N	0	1	0	No tinnitus	4	1	1	1	1	1	0	24.7	24.2	4.8	476	15	45.6	22.1	5.8	7.5	4.7	2.8
1	F	64	3	222	1	smokers	145.8	6	1	3	2	2	1	2	2	2	3	3	2	1	1	Exercise habits	0	0	0	1	N	0	2	1	Tinnitus	4	1	1	1	2	0	0	23.5	35	4.5	425	12.8	40.1	20.4	5.6	7.7	4.6	3.1
1	F	63	1	0	0	nonsmokers	0	4	6	4	3	5	3	3	3	3	3	4	3	6	1	Exercise habits	0	0	0	1	N	0	2	1	Tinnitus	4	1	1	1	1	1	0	21.1	29.4	4.1	425	13.9	43.5	17.3	5.5	7.3	4.5	2.8
0	M	73	2	800	0	nonsmokers	0	5	5	5	3	4	2	3	4	3	3	3	6	4	1	Exercise habits	1	0	0	2	Y	1	2	1	Tinnitus	2	0	2	0	3	0	0	20.5	18.6	3.4	351	11.4	34.6	20.3	5.8	7.5	4.2	3.3
1	F	67	2	100	0	nonsmokers	198.8	2	2	6	3	2	2	2	2	2	5	6	2	5	1	Exercise habits	0	0	0	2	Y	1	2	1	Tinnitus	4	1	2	0	2	0	0	36.4	46.7	6.1	478	13.5	43.1	14.7	6.7	7.9	4.4	3.5
1	F	54	1	0	0	nonsmokers	511	6	5	5	3	3	2	4	2	3	3	3	2	6	1	Exercise habits	0	0	0	2	Y	1	1	0	No tinnitus	4	1	1	1	2	0	1	19.4	25.6	3.9	438	13	40.3	24.2	6.1	7.2	4.6	2.6
1	F	76	1	0	0	nonsmokers	0	6	3	3	3	6	2	4	3	6	4	3	2	5			1	1	1	1	N	0	1	0	No tinnitus	4	1					0	22.4	33.4	7.4	382	11.4	36.1	24.9	7.2	7.3	4.2	3.1
0	M	71	3	500	1	smokers	175.4	6	2	6	3	3	3	3	1	5	4	3	2	3	1	Exercise habits	1	0	1	1	N	0	1	0	No tinnitus	4	1	1	1	1	1	0	26.4	25.9	4.8	399	12.6	38.9	24.3	5.9	7.3	4.6	2.7
1	F	69	1	0	0	nonsmokers	108	1	1	6	3	3	3	4	1	5	5	4	4	1	1	Exercise habits	1	0	1	1	N	0	1	0	No tinnitus	4	1	2	0	2	0	0	21.5	29.6	4	431	12.1	37.3	18	5.4	6.9	4.5	2.4
0	M	79	1	0	0	nonsmokers	353	1	1	4	1	2	2	2	2	2	2	2	2	4	0	No exercise habits	1	0	0	2	Y	1	2	1	Tinnitus	3	0	1	1	1	1	0	25.5	26.2	4.7	449	13.7	43.4	15.1	5.3	6.9	4	2.9
1	F	72	1	0	0	nonsmokers	116	3	2	3	2	3	2	3	1	2	3	2	3	5	0	No exercise habits	1	0	1	3	Y	1	1	0	No tinnitus	3	0	2	0	2	0	0	34.9	40	3.8	400	12.6	39.6	23.9	5.8	7.1	4.4	2.7
0	M	66	2	690	0	nonsmokers	118.1	1	3	3	1	2	3	3	2	3	2	3	2	5	1	Exercise habits	0	0	0	1	N	0	3	1	Tinnitus	4	1	2	0	3	0	0	24.5	26.3	5.8	473	15.6	47.3	27.3	5.5	8	4.9	3.1
1	F	45	3	500	1	smokers	0	2	2	3	3	1	1	1	2	2	2	2	2	8	0	No exercise habits	0	0	0	2	Y	1	1	0	No tinnitus	3	0	1	1	1	1	1	21.1	29.2	7.9	483	15.3	47.3	22.4	5.3	8.1	4.7	3.4
0	M	62	3	1470	1	smokers	0	1	2	4	4	3	3	3	4	5	3	4	2	1	0	No exercise habits	0	0	0	1	N	0	2	1	Tinnitus	3	0	2	0	2	0	0	28.5	33.7	6	525	16.3	50.8	25.5	5.8	7.5	4.7	2.8
1	F	45	2	20	0	nonsmokers	113.5	4	1	6	4	3	2	4	2	5	4	3	2	1	0	No exercise habits	0	0	0	2	Y	1	2	1	Tinnitus	4	1	1	1	1	1	1	22.3	30	5.1	447	9.4	32	39.2	5.6	7.4	4.6	2.8
1	F	54	1	0	0	nonsmokers	0	2	6	4	3	4	2	3	2	4	3	1	6	2	1	Exercise habits	0	0	0	1	N	0	1	0	No tinnitus	4	1	1	1	1	1	0	23.3	35.3	5.4	444	13	41.3	11.6	5.5	7.2	4.8	2.4
1	F	47	3	300	1	smokers	0	3	3	3	3	3	2	3	2	3	3	3	2	1	0	No exercise habits	0	0	0	1	N	0	1	0	No tinnitus	4	1	1	1	1	1	0	23.1	34	5.9	444	13.9	43.4	17.3	5.2	6.5	4.2	2.3
1	F	71	1	0	0	nonsmokers	0	6	6	3	1	2	1	2	2	2	2	2	1	6	1	Exercise habits	1	0	0	1	N	0	1	0	No tinnitus	4	1	1	1	1	1	0	17.6		4.6	427	13.3	41.3	16.2	5.4	6.9	4.7	2.2
1	F	69	2	1050	0	nonsmokers	0	8	3	3	1	3	2	1	2	4	4	4	4	1	1	Exercise habits	0	1	0	1	N	0	2	1	Tinnitus	4	1	1	1	1	1	0	25.8	38.3	7.6	465	14.2	44.3	24.1	8.6	7.3	4.5	2.8
0	M	57	2	660	0	nonsmokers	0	1	1	3	4	3	2	2	3	2	2	2	2	5	0	No exercise habits	0	0	0	1	N	0	1	0	No tinnitus	3	0	2	0	2	0	0	23	22.5	5.7	494	15.2	47.5	24.1	5.6	6.9	4.5	2.4
1	F	72	1	0	0	nonsmokers	0	6	6	4	2	5	5	5	4	3	3	5	4	6	1	Exercise habits	1	0	0	2	Y	1	2	1	Tinnitus	3	0	1	1	1	1	0	34.5	43.4	8.8	470	13.8	42.9	16.8	6.8	7.1	4.3	2.8
0	M	59	1	0	0	nonsmokers	0	2	6	5	2	2	2	3	3	3	3	3	3	3	1	Exercise habits	1	0	0	1	N	0	2	1	Tinnitus	4	1	1	1	1	1	0	27.6	26.8	7.2	470	14.7	45	19	5.5	6.9	4.5	2.4
1	F	67	3	900	1	smokers	0	1	1	3	1	3	2	3	2	3	3	3	2	8	1	Exercise habits	0	0	0	1	N	0	1	0	No tinnitus	4	1	1	1	1	1	0	18.7	28.7	5.5	401	12.9	39.9	25.3	5.6	6.5	4.2	2.3
1	F	47	3	225	1	smokers	0	1	1	5	3	3	3	4	3	3	4	4	1	5	1	Exercise habits	0	0	0	1	N	0	2	1	Tinnitus	4	1	2	0	2	0	0	27.4	40	8.6	447	13.2	41	24.9	5.6	7.3	4.4	2.9
0	M	57	3	1480	1	smokers	112	1	1	4	4	2	1	2	1		3	2	2	3	0	No exercise habits	0	0	0	1	N	0	1	0	No tinnitus	4	1	1	1	2	0	0	24.5	23	10.5	528	16.8	51.3	32	6.1	6.8	4.6	2.2
0	M	87	1	0	0	nonsmokers	0	1	3	4	3	5	3	3	3	5	5	4	4	7	1	Exercise habits	1	0	1	2	Y	1	1	0	No tinnitus	3	0	3	0	3	0	0	25.5	16.2	4.4	349	11.2	35	12.3	5.5	6.1	3.9	2.2
1	F	84	1	0	0	nonsmokers	0	4	3	6	3	5	4	5	3	5	5	4	4	7	0	No exercise habits	0	0	1	1	N	0	2	1	Tinnitus	3	0	1	1	1	1	0	16.8	16.4	4.8	363	10.9	34.6	15.5	6.1	7.1	4.4	2.7
0	M	71	3	1000	1	smokers	25	1	4	6	4	3	2	4	2	4	4	4	3	1	1	Exercise habits	0	0	0	1	N	0	1	0	No tinnitus	4	1	1	1	1	1	0	20.3	19.4	4.2	377	13.6	42.2	17.4	5.8	6.7	4.1	2.6
1	F	47	2	22	0	nonsmokers	594.4	3	2	3	3	4	2	5	4	5	5	4	2	2	0	No exercise habits	0	0	0	1	N	0	1	0	No tinnitus	4	1	1	1	1	1	1	20.8	28.7	6.5	432	13.4	41.5	20.1	5.4	7.1	4.5	2.6
0	M	80	1	0	0	nonsmokers	0	6	6	4	3	4	3	3	3	4	4	3	4	6	1	Exercise habits	1	0	1	1	N	0	1	0	No tinnitus	4	1	2	0	2	0	0	26.7	21.4	3	393	13.2	39.7	20.1	5.4	6.6	4.2	2.4
1	F	75	1	0	0	nonsmokers	0	2	4	4	3	3	2	5	2	6	6	4	2	3	0	No exercise habits	1	0	1	1	N	0	1	0	No tinnitus	1	0	1	1	1	1	0	23	32.3	7.1	455	13.6	42.5	24.7	6.5	7.5	4.7	2.8
0	M	78	2	500	0	nonsmokers	0	2	3	3	3	3	2	3	2	5	3	2	2	1	1	Exercise habits	1	0	0	1	N	0	1	0	No tinnitus	1	0	1	1	1	1	0	28.3	27.8	7.1	423	14.1	43.8	18.6	6	7.1	4.1	3
1	F	68	1	0	0	nonsmokers	75	4	1	3	3	3	3	3	2	3	4	3	4	8	0	No exercise habits	1	0	1	2	Y	1	1	0	No tinnitus	4	1	2	0	2	0	0	19.4	24.1	6.2	505	14.3	45.8	17.2	6.1	7.1	4.3	2.8
1	F	45	2	375	0	nonsmokers	0	2	2	3	3	2	2	2	2	2	2	3	4	7	0	No exercise habits	0	0	0	1	N	0	1	0	No tinnitus	2	0	1	1	2	0	1	23.2	34.8	7.5	462	12.1	37.9	25	5.6	7	4.4	2.6
1	F	74	1	0	0	nonsmokers	161	4	4	4	3	2	2	4	1	3	6	2	2	2	0	No exercise habits	1	0	0	1	N	0	1	0	No tinnitus	4	1	2	0	2	0	0	23.7	37.7	5.2	417	12	37.5	25.2	6	6.9	4.4	2.5
1	F	59	1	0	0	nonsmokers	294	6	5	3	3	2	2	2	2	3	3	3	2	2	0	No exercise habits	0	0	0	1	N	0	2	1	Tinnitus	4	1	2	0	2	0	0	25.2	40.5	5.2	419	12.3	39.4	29.6	5.7	7.2	4.2	3
1	F	52	3	450	1	smokers	0	1	2	3	3	2	1	2	2	4	5	3	5	2	0	No exercise habits	0	0	0	1	N	0	1	0	No tinnitus	4	1	2	0	1	1	0	22.1	31.8	4.8	422	13.1	40.9	19.9	5.4	6.8	4.5	2.3
1	F	64	3	60	1	smokers	0	6	4	5	3	3	3	3	3	3	4	3	4	3	1	Exercise habits	1	0	1	3	Y	1	2	1	Tinnitus	4	1	1	1	1	1	1	29	43.9	5.4	419	12.5	39.5	22.6	6	7.1	4.2	2.9
1	F	61	1	0	0	nonsmokers	0	6	5	4	3	5	2	6	2	3	5	6	6	6	1	Exercise habits	0	0	0	1	N	0	1	0	No tinnitus	4	1	1	1	1	1	0	21.6	31	6.2	431	12.5	39.3	27.1	5.8	7.3	4.4	2.9
1	F	71	1	0	0	nonsmokers	42.8	6	6	5	3	4	4	3	3	4	5	4	5	3	0	No exercise habits	0	0	0	1	N	0	2	1	Tinnitus	4	1	1	1	3	0	0	23.9	34.2	5.5	470	13.2	41.3	22.1	5.7	7.3	4.4	2.9
0	M	79	2	600	0	nonsmokers	0	1	3	3	2	2	2	2	2	3	3	1	3	5	0	No exercise habits	1	0	0	1	N	0	2	1	Tinnitus	4	1	2	0	3	0	1	18.8	13.7	4.4	444	13.6	43.1	20.4	5.9	6.9	4.3	2.6
0	M	50	2	1740	0	nonsmokers	0	2	2	2	3	2	1	1	1	1	2	2	1	8	0	No exercise habits	0	0	0	1	N	0	1	0	No tinnitus	4	1	1	1	1	1	0	27.4	29.1	6.2	486	12.4	39.6	28.7	6.1	7.1	4.4	2.7
1	F	54	2	336	0	nonsmokers	0	6	3	3	3	3	3	4	2	2	3	4	2	7	0	No exercise habits	0	0	0	2	Y	1	1	0	No tinnitus	4	1	1	1	2	0	0	20.2	25.1	3.5	363	10.6	33.5	25.8	5.7	6.5	4	2.5
0	M	69	2	1000	0	nonsmokers	0	6	7	6	2	2	2	4	2	3	3	6	3	2	0	No exercise habits	1	0	0	1	N	0	1	0	No tinnitus	4	1	1	1	1	1	0	23	22.7	5.3	482	14.5	44	15.7	5.5	7.3	4.6	2.7
0	M	73	2	560	0	nonsmokers	0	6	3	5	3	3	2	3	3	3	6	3	3	3	1	Exercise habits	0	0	0	1	N	0	1	0	No tinnitus	4	1	2	0	2	0	0	27.4	32.6	6.4	487	15.1	46.9	16	6.3	7.3	3.9	3.4
1	F	69	1	0	0	nonsmokers	75.2	4	3	4	3	3	3	3	3	3	3	4	2	7	0	No exercise habits	0	0	1	1	N	0	1	0	No tinnitus	1	0	2	0	2	0	0	23	32.4	4.8	405	12	37.7	15.2	5.9	7.2	4.3	2.9
1	F	74	1	0	0	nonsmokers	0	7	4	6	4	3	3	3	4	3	2	3	2	2	0	No exercise habits	1	0	0	2	Y	1	1	0	No tinnitus	3	0	2	0	2	0	0	21.9	29.5	7	440	13.5	42.9	23.6	6.1	7.8	4.6	3.2
0	M	58	2	60	0	nonsmokers	0	6	1	4	2	2	1	2	1	3	3	3	2	3	1	Exercise habits	0	0	1	1	N	0	2	1	Tinnitus	3	0	2	0	2	0	0	26.2	24.7	5.9	469	14.4	45.1	23.9	6.1	7.4	4.8	2.6
0	M	47	2	460	0	nonsmokers	208.9	2	2	3	3	3	3	3	3	3	4	3	1	6	0	No exercise habits	0	0	0	1	N	0	2	1	Tinnitus	4	1	1	1	1	1	0	21	16.8	6.1	508	14	43.9	28.1	5.3	7.2	4.8	2.4
0	M	63	2	400	0	nonsmokers	0	6	1	4	3	2	1	2	2	4	5	4	6	1	0	No exercise habits	0	1	0	2	Y	1	1	0	No tinnitus	4	1	1	1	1	1	0	25.9	25.9	6.3	436	13.3	41.6	23.3	6.1	7.1	4.4	2.7
1	F	68	2	400	0	nonsmokers	0	1	6	5	1	2	4	1	6	3	4	2	2	1	0	No exercise habits	1	1	0	1	N	0	1	0	No tinnitus	4	1	1	1	1	1	0	22.9	35.8	10.2	375	11.7	36.3	28.6	7.1	7.2	4.1	3.1
0	M	69	2	1110	0	nonsmokers	27.7	4	6	4	2	2	2	3	3	4	4	2	2	3	1	Exercise habits	0	0	1	1	N	0	3	1	Tinnitus	2	0	2	0	1	1	0	24.8	23.5	5.6	463	14.6	45.9	17.6	6	7.5	4.7	2.8
0	M	80	2		0	nonsmokers	350	4	7	4	3	2	3	5	3	5	3	4	2	3	0	No exercise habits	0	0	0	2	Y	1	2	1	Tinnitus	4	1	1	1	2	0	0	29.4	31.1	5.7	444	13.4	42.3	16.3	6	7.3	4.6	2.7
1	F	66	1	0	0	nonsmokers	235.6	2	4	4	4	3	3	3	3	4	4	5	4	7	1	Exercise habits	0	0	0	1	N	0	1	0	No tinnitus	4	1	2	0	2	0	0	21.1	27.3	4.9	433	12.2	39.2	19.7	5.8	7.7	4.1	3.6
1	F	48	2	240	0	nonsmokers	0	5	2	4	4	3	3	4	3	3	3	3	3	4	1	Exercise habits	0	0	0	1	N	0	1	0	No tinnitus	4	1	1	1	1	1	0	19.3	24.1	8.1	376	11.2	34.7	21.4	5.7	7.2	4.4	2.8
1	F	63	1	0	0	nonsmokers	73.5	6	6	6	3	2	2	2	2	5	3	5	2	8	1	Exercise habits	0	0	1	1	N	0	3	1	Tinnitus	4	1	2	0	2	0	0	22.7	35.3	5.9	403	11.8	37.2	23.2	5.5	6.8	4	2.8
0	M	62	2	700	0	nonsmokers	40.3	1	1	5	3	3	1	2	2	1	2	3	1	7	0	No exercise habits	0	0	0	2	Y	1	2	1	Tinnitus	4	1	1	1	3	0	0	21.2	22.4	4.8	385	12.4	37.8	24.7	5.3	6.5	4.1	2.4
1	F	67	2	40	0	nonsmokers	95.6	6	6	3	3	3	3	4	4	5	4	4	3	4	1	Exercise habits	1	0	1	1	N	0	2	1	Tinnitus	4	1	1	1	1	1	1	21.4	30.6	6.7	414	12.2	38.9	17	6.1	7	4.5	2.5
0	M	71	2	200	0	nonsmokers	7.15	5	1	2	2	4	2	2	1	3	3	2	2	5	0	No exercise habits	0	0	0	1	N	0	1	0	No tinnitus	4	1	1	1	1	1	0	22.8	21.5	5.7	463	13.9	43.5	16.7	5.6	6.9	4.1	2.8
1	F	74	1	0	0	nonsmokers	0	3	3	3	3	3	1	2	2	2	2	4	1	7	1	Exercise habits	0	0	0	1	N	0	1	0	No tinnitus	4	1	1	1	2	0	0	22.6	34.1	5.6	416	12.8	40.7	25.9	5.4	6.7	4.3	2.4
1	F	52	3	300	1	smokers	0	2	2	4	3	2	2	2	2	2	2	3	2	4	0	No exercise habits	0	0	0	2	Y	1	1	0	No tinnitus	4	1	2	0	2	0	0	23	33	4.9	377	9.5	31.2	28.9	5.5	6.8	4.1	2.7
0	M	58	3	1080	1	smokers	0	2	2	3	3	2	2	3	3	4	3	3	2	5	0	No exercise habits	1	0	0	1	N	0	2	1	Tinnitus	4	1	1	1	1	1	0	24.5	25.9	7	469	15.2	45.8	22.1	5.3	6.9	4.6	2.3
1	F	42	2	200	0	nonsmokers	0	7	1	6	4	3	2	3	2	2	2	4	2	3	0	No exercise habits	0	0	0	1	N	0	1	0	No tinnitus	4	1	1	1	1	1	1	21.3	32.4	5.7	448	11.9	38.1	17.3	5.6	7	4.6	2.4
1	F	75	2	400	0	nonsmokers	0	1	1	3	3	4	4	3	3	3	3	3	2	8	1	Exercise habits	1	0	1	1	N	0	3	1	Tinnitus	4	1	2	0	2	0	0	17.3	28.9	6.7	409	12.8	40.2	18.9	5.4	7.4	4.5	2.9
0	M	72	1	0	0	nonsmokers	0	1	6	3	3	4	4	3	3	3	3	3	2	8	1	Exercise habits	1	0	1	1	N	0	1	0	No tinnitus	4	1	1	1	1	1	0	27		5.2	445	13.7	42.5	21.6	7.3	7.8	4.6	3.2
0	M	73	2	400	0	nonsmokers	21	6	6	3	3	3	2	2	3	3	3	2	2	6	1	Exercise habits	1	1	1	1	N	0	1	0	No tinnitus	4	1	2	0	3	0	0	24.4	23.8	10.3	405	13.2	41.3	18.3	6.1	7	4.4	2.6
1	F	59	1	0	0	nonsmokers	0	1	6	3	2	5	2	4	3	5	5	5	3	6	0	No exercise habits	0	0	0	1	N	0	1	0	No tinnitus	4	1	1	1	1	1	0	20.1	30.3	6.5	409	12.5	38.8	22.7	5.6	7.5	4.8	2.7
1	F	58	3	380	1	smokers	193	6	3	6	3	3	1	3	3	2	2	4	1	1	0	No exercise habits	0	0	0	1	N	0	1	0	No tinnitus	4	1	2	0	2	0	0	20.2	29.9	4.8	377	11.9	36.2	23.3	5.7	6.8	4.3	2.5
1	F	66	1	0	0	nonsmokers	0	6	5	6	4	3	3	4	4	6	6	5	3	7	0	No exercise habits	0	0	0	1	N	0	2	1	Tinnitus	4	1	1	1	2	0	0	22.8	32.5	6.2	490	14.3	44.3	17.5	5.5	7.3	4.4	2.9
0	M	68	2	750	0	nonsmokers	0	3	3	3	3	2	2	2	2	2	2	2	2	4	1	Exercise habits	0	0	0	1	N	0	1	0	No tinnitus	4	1	1	1	2	0	0	29	29.4	6.3	445	13.4	41.4	19.9	5.6	7	4.5	2.5
0	M	49	1	0	0	nonsmokers	0	4	5	5	3		2	3	2	3	3	3	3	6	0	No exercise habits	1	0	0	2	Y	1	1	0	No tinnitus	4	1	1	1	1	1	0	25.6	26.8	5	500	14	42.9	24.8	5.7	7.3	4.7	2.6
1	F	77	2		0	nonsmokers	49	4	5	5	3	3	3	3	2	4	2	4	5	6	1	Exercise habits	0	0	0	1	N	0	2	1	Tinnitus	3	0	2	0	2	0	0	18	18.6	4.9	351	10.4	32.7	18.7	5.8	6.8	4.4	2.4
1	F	59	1	0	0	nonsmokers	0	5	4	4	3	3	3	4	4	3	4	2	3	3	0	No exercise habits	1	0	1	1	N	0	1	0	No tinnitus	4	1	1	1	1	1	0	30.6	43.6	3.5	410	12.3	38.4	17.7	5.9	6.9	4.2	2.7
1	F	56	1	0	0	nonsmokers	0	1	2	4	4	3	3	4	4	4	4	3	3	3	0	No exercise habits	0	0	0	2	Y	1	1	0	No tinnitus	4	1	1	1	1	1	0	21.2	31.6	5.2	411	12.1	37	26.9	5.7	7	4.7	2.3
1	F	42	1	0	0	nonsmokers	126.4	1	2	5	5	4	1	4	2	3	3	4	2	1	0	No exercise habits	0	0	0	1	N	0	1	0	No tinnitus	4	1	1	1	1	1	0	27.5	39	7.1	494	13.2	41.3	24.6	5.7	7.3	4.1	3.2
0	M	47	1	0	0	nonsmokers	0	7	3	3	5	5	2	3	3	1	3	4	2	4	0	No exercise habits	0	0	0	1	N	0	1	0	No tinnitus	4	1	2	0	2	0	0	22.5	15.1	4.9	421	13.3	40.9	25.1	5.8	6.7	4.3	2.4
1	F	54	1	0	0	nonsmokers	331.2	4	3	5	5	2	2	3	4	4	4	5	2	6	1	Exercise habits	0	0	0	1	N	0	1	0	No tinnitus	4	1	1	1	1	1	0	25.6	35.9	7.8	443	13.2	41.1	22.3	5.6	7.6	4.6	3
1	F	56	1	0	0	nonsmokers	0	3	4	4	3	3	2	3	1	2	2	4	2	1	0	No exercise habits	0	0	0	2	Y	1	3	1	Tinnitus	4	1	1	1	1	1	1	27.6	42.2	5.6	452	13.3	41.1	21.7	6	7.2	4.7	2.5
0	M	63	2	1350	0	nonsmokers	0	3	5	3	2	2	2	3	2	4	3	2	2	2	0	No exercise habits	0	0	1	1	N	0	2	1	Tinnitus	3	0	2	0	2	0	0	24.7	25.4	4.2	457	13.9	43.7	19.7	6.1	6.5	4	2.5
1	F	65	1	0	0	nonsmokers	114.4	5	6	5	3	3	2	3	4	4	3	3	4	3	1	Exercise habits	1	0	1	2	Y	1	3	1	Tinnitus	4	1	2	0	2	0	0	27.6	38.3	3.7	438	13	41.4	15.3	5.8	6.5	4.2	2.3
0	M	67	2	950	0	nonsmokers	0	1	1	4	3	3	2	3	2	3	4	3	3	2	1	Exercise habits	0	0	0	1	N	0	2	1	Tinnitus	3	0	2	0	2	0	0	23.2	23.7	5.9	453	13.4	42.3	21.2	6.2	7.8	4.6	3.2
1	F	61	1	0	0	nonsmokers	98	1	7	4	4	4	2	4	1	3	3	6	3	1	0	No exercise habits	0	0	0	1	N	0	1	0	No tinnitus	3	0	1	1	1	1	0	25.1	35.5	6	469	13.7	42.9	22.6	5.5	6.7	4	2.7
0	M	65	2	300	0	nonsmokers	0	2	7	4	3	5	2	3	1	2	4	4	4	2	0	No exercise habits	0	0	0	1	N	0	1	0	No tinnitus	4	1	1	1	1	1	0	22.4	21.8	3.8	494	15.2	47.6	13.7	6.1	7.1	4.3	2.8
0	M	60	1	0	0	nonsmokers	19.6	1	1	3	3	4	1	2	3	4	4	5	2	2	0	No exercise habits	0	1	0	1	N	0	1	0	No tinnitus	4	1	2	0	2	0	0	29.4	31	4.3	557	16.8	52.8	12.2	8.7	6.6	4.4	2.2
1	F	70	1	0	0	nonsmokers	0	6	2	3	3	3	3	3	2	3	3	3	4	3	0	No exercise habits	1	1	1	1	N	0	2	1	Tinnitus	4	1	1	1	1	1	0	22.6	36.6	6.2	370	11.2	35.6	33.2	6.6	6.8	3.6	3.2
1	F	41	1	0	0	nonsmokers	294	6	2	4	2	2	2	4	2	4	5	2	6	1	1	Exercise habits	0	0	0	1	N	0	2	1	Tinnitus	4	1	1	1	1	1	0	18.3	26.9	3.9	419	11.3	36.4	35.6	5.5	6.8	4.3	2.5
0	M	62	1	0	0	nonsmokers	0	1	2	3	2	3	3	1	2	2	3	4	3	4	0	No exercise habits	1	0	0	2	Y	1	3	1	Tinnitus	1	0	3	0	3	0	0	27	28.1	6.7	456	13.7	42.4	22.9	6.1	7.2	4.4	2.8
1	F	70	1	0	0	nonsmokers	35.6	6	6	6	3	4	6	6	6	3	6	6	6	6	1	Exercise habits	0	0	1	1	N	0	1	0	No tinnitus	4	1	2	0	2	0	0	20.8	25.4	4	415	13.3	41.4	13	5.6	6.4	4.2	2.2
0	M	60	1	0	0	nonsmokers	0	6	2	4	3	4	2	4	3	3	4	3	4	6	0	No exercise habits	0	0	0	1	N	0	1	0	No tinnitus	4	1	1	1	1	1	0	17.6	14.7	3.5	439	14.8	45	15.3	5.2	6.6	4.4	2.2
0	M	82	1	0	0	nonsmokers	49	6	1	3	3	2	2	2	1	2	5	2	2	1	1	Exercise habits	1	0	1	1	N	0	3	1	Tinnitus	3	0	2	0	2	0	0	21.8	21.4	5.1	460	13.8	42.8	19.4	5.9	7.1	4.3	2.8
1	F	45	2	320	0	nonsmokers	83	6	2	4	4	2	2	5	2	4	4	4	2	7	0	No exercise habits	0	0	0	1	N	0	2	1	Tinnitus	3	0	1	1	2	0	0	23.9	37.5	6.1	410	11.4	36.4	26	5.5	7.1	4.2	2.9
0	M	72			0	nonsmokers	142.7	6	1	2	1	3	2	2	2	2	2	3	2	6	0	No exercise habits	1	1	1	1	N	0	1	0	No tinnitus	2	0	1	1	1	1	0	23.4	24.2	6.2	345	11	34	26.2	6.9	6.7	4.3	2.4
0	M	61	3	82	1	smokers	0	6	6	4	3	3	2	3	3	3	3	3	5	5	1	Exercise habits	0	0	0	2	Y	1	1	0	No tinnitus	4	1	1	1	2	0	0	25.2	26.4	4.8	444	13.8	42.5	21.4	5.5	6.8	4.1	2.7
0	M	71	2	860	0	nonsmokers	118.8	7	2	5	3	3	3	4	4	4	4	3	2	2	1	Exercise habits	1	0	1	2	Y	1	1	0	No tinnitus	3	0	2	0	2	0	0	20.6	17.2	4.7	407	13.4	41.5	13.4	6.7	6.9	4.5	2.4
1	F	60	2	200	0	nonsmokers	0	4	4	3	2	4	3	3	5	6	5	3	3	6	0	No exercise habits	1	0	0	1	N	0	2	1	Tinnitus	3	0	2	0	2	0	0	20	28.7	4.3	427	12.9	40.5	23.8	5.4	7.3	4.2	3.1
0	M	70	2	400	0	nonsmokers	103.8	8	6	3	3	6	3	4	4	3	4	3	6	3	1	Exercise habits	0	0	0	1	N	0	1	0	No tinnitus	3	0	2	0	2	0	0	24.9	22.8	5.2	437	13.6	42.1	25.4	5.7	6.8	4	2.8
1	F	65	1	0	0	nonsmokers	25.6	6	6	4	3	2	2	3	3	3	3	3	3	2	1	Exercise habits	0	0	0	1	N	0	1	0	No tinnitus	4	1	1	1	1	1	0	23.2	35.9	4.5	434	13.5	42.9	17.8	5.8	6.8	4.2	2.6
0	M	71	1	0	0	nonsmokers	107.8	1	6	5	5	3	2	3	2	4	3	2	3	7	1	Exercise habits	1	0	0	1	N	0	2	1	Tinnitus	4	1	1	1	1	1	0	23.5	21.4	4.5	474	14.1	43.4	20.8	5.8	6.7	4.3	2.4
1	F	68	1	0	0	nonsmokers	7	7	6	6	3	3	2	3	1	2	4	1	2	6	1	Exercise habits	0	1	1	1	N	0	1	0	No tinnitus	4	1	1	1	1	1	0	21.6	29.8	4.7	436	13.7	41.4	16.9	7.4	7	4.2	2.8
1	F	67	1	0	0	nonsmokers	30	6	6	3	2	2	2	2	7	3	3	4	1	8	0	No exercise habits	0	0	1	1	N	0	2	1	Tinnitus	4	1	2	0	2	0	0	19.9	30.4	6.5	404	12.1	38.1	21.2	5.2	7.2	4.6	2.6
0	M	68	2	620	0	nonsmokers	0	6	6	3	3	2	2	3	7	3	3	3	2	3	1	Exercise habits	1	1	1	1	N	0	3	1	Tinnitus	4	1	2	0	2	0	0	25.7	28.1	7.4	477	14.8	46.2	22.4	5.9	7.8	4.8	3
0	M	75	2	200	0	nonsmokers	98	1	1	4	6	5	4	4	4	5	3	5	3	1	1	Exercise habits	0	0	0	1	N	0	1	0	No tinnitus	4	1	1	1	2	0	0	28.7	29	5.9	503	14.4	44.7	14.5	6.4	6.9	4.1	2.8
0	M	70	1	0	0	nonsmokers	70	2	7	6	2	4	3	3	3	3	3	3	4	7	1	Exercise habits	0	0	0	2	Y	1	1	0	No tinnitus	4	1	1	1	2	0	0	21.3	18	4.8	388	12.2	38.6	12.7	5.9	6.4	4.2	2.2
1	F	80	1	0	0	nonsmokers	0	6	4	7	1	4	3	5	4	4	4	5	4	6	0	No exercise habits	0	0	1	1	N	0	3	1	Tinnitus	3	0	2	0	2	0	0	28.3	40.5	3.9	387	11.9	37.4	18.6	5.9	7	4.1	2.9
0	M	73	2	460	0	nonsmokers	49.3	2	1	5	2	2	2	2	1	2	2	6	2	3	1	Exercise habits	1	0	1	1	N	0	1	0	No tinnitus	4	1	1	1	1	1	0	24.2	23.3	7	487	14.2	45.2	20.3	6.6	8.3	4.9	3.4
1	F	61	1	0	0	nonsmokers	0	5	2	6	2	3	2	4	3	4	4	4	2	4	1	Exercise habits	0	0	0	1	N	0	1	0	No tinnitus	3	0	1	1	1	1	0	25.9	40	6	471	13.3	40.9	21	6.2	7.6	4.4	3.2
0	M	74	1	0	0	nonsmokers	0	2	6	3	2	2	2	3	3	4	3	3	3	4	1	Exercise habits	1	0	0	3	Y	1	3	1	Tinnitus	4	1	2	0	3	0	0	20.9	23	8.9	476	15	46.2	23.1	5.7	6.6	4	2.6
1	F	73	1	0	0	nonsmokers	0	6	6	7	3	5	3	6	4	5	5	4	6	7	1	Exercise habits	1	0	1	2	Y	1	1	0	No tinnitus	3	0	2	0	2	0	0	19.6	28.2	4.7	404	12.2	37.7	22.7	6	7.1	4.2	2.9
0	M	83	2	500	0	nonsmokers	0	4	6	6	2	3	2	6	4	4	3	4	6	2	0	No exercise habits	0	0	1	1	N	0	1	0	No tinnitus	4	1	1	1	1	1	0	25.3	29.9	6.1	469	14.1	43.8	33.2	6.7	6.9	4.4	2.5
1	F	51	2	700	0	nonsmokers	0	4	3	8	5	5	2	5	3	4	4	6	2	1	1	Exercise habits	0	0	0	2	Y	1	2	1	Tinnitus	4	1	1	1	1	1	0	25.2	37.1	4.2	422	12	38	28.3	5.5	8.1	4.7	3.4
0	M	77	2	1500	0	nonsmokers	10	4	3	5	4	3	3	3	3	2	2	2	3	2	0	No exercise habits	1	0	0	1	N	0	1	0	No tinnitus	1	0	2	0	2	0	0	23.7	26	7.1	367	12.7	39.1	30.7	5.8	7.1	3.8	3.3
1	F	70	1	0	0	nonsmokers	184.2	3	6	2	1	2	2	2	2	3	2	2	2	4	1	Exercise habits	1	1	0	1	N	0	1	0	No tinnitus	4	1	2	0	2	0	0	26.1	39.8	4.2	462	13.1	41	22.8	6.7	7.5	4.4	3.1
1	F	70	1	0	0	nonsmokers	0	3	6	6	4	4	3	4	4	4	4	4	4	3	1	Exercise habits	0	0	0	1	N	0	1	0	No tinnitus	4	1	2	0	2	0	1	14.6	18.7	3.9	429	12.6	39.7	15.4	5.5	7.5	4.6	2.9
0	M	46	1	0	0	nonsmokers	0	2	2	3	4	3	2	2	2	2	2	2	1	6	1	Exercise habits	0	0	0	1	N	0	1	0	No tinnitus	4	1	1	1	1	1	0	24.3	25.8	6.6	452	14.9	44.3	29.1	5.9	7.3	4.6	2.7
1	F	69	1	0	0	nonsmokers	230	1	6	4	3	3	3	4	4	4	4	4	4	7	0	No exercise habits	0	0	1	1	N	0	1	0	No tinnitus	4	1	1	1	1	1	0	24.7	36.7	5	415	12.5	38.9	19.8	5.9	7.2	4.6	2.6
0	M	71	2	200	0	nonsmokers	20.8	1	6	4	3	3	3	4	4	4	4	4	4	7	1	Exercise habits	0	0	1	1	N	0	3	1	Tinnitus	4	1	1	1	1	1	0	24.6	25.7	3.8	478	14.1	44.1	20.3	5.8	7.1	4.4	2.7
0	M	53	3	660	1	smokers	95.6	1	1	4	4	1	1	1	2	2	1	3	2	7	1	Exercise habits	0	0	0	1	N	0	1	0	No tinnitus	4	1	1	1	1	1	0	26.2	27.4	5.4	475	14.5	44.1	31.9	6.3	7.4	4.9	2.5
1	F	82	1	0	0	nonsmokers	34.1	4	6	6	2	3	2	6	4	4	3	6	4	2	0	No exercise habits	0	0	0	1	N	0	1	0	No tinnitus	4	1	1	1	1	1	0	23.6	36.3	6.4	428	14.2	42.9	26.1	6	7.7	4.6	3.1
1	F	69	2	20	0	nonsmokers	0	6	2	3	2	3	2	2	3	3	3	2	2	3	1	Exercise habits	0	0	0	1	N	0	1	0	No tinnitus	4	1	1	1	1	1	0	25.9	37.5	4.8	428	13.5	42.2	18.2	5.8	7	4.7	2.3
1	F	67	3	1140	1	smokers	0	5	1	7	4	2	2	4	3	3	4	3	3	1	0	No exercise habits	0	0	0	2	Y	1	1	0	No tinnitus	3	0	1	1	1	1	0	21.8	34.5	7.7	464	14.9	45.9	18.6	5.7	7.6	4.6	3
0	M	69	3	490	1	smokers	0	3	1	4	4	3	1	3	3	3	3	3	2	3	1	Exercise habits	1	0	0	1	N	0	1	0	No tinnitus	4	1	2	0	2	0	0	24.9	25.1	7.3	474	15.4	48.4	15.3	5.1	7.1	3.8	3.3
0	M	71	1	0	0	nonsmokers	65.3	6	6	6	4	3	3	4	3	4	3	3	3	6	1	Exercise habits	1	0	0	1	N	0	1	0	No tinnitus	3	0	2	0	2	0	0	26.3	20.6	4.9	458	14.4	44.5	20.1	5.5	6.7	4.4	2.3
1	F	72	1	0	0	nonsmokers	42	1	4	4	3	5	3	4	3	3	5	4	3	3	1	Exercise habits	1	0	1	1	N	0	2	1	Tinnitus	3	0	2	0	2	0	0	21.8	30.9	5.8	349	10.9	34.1	20.3	6.1	8	4.6	3.4
1	F	65	1	0	0	nonsmokers	260.3	4	3	4	3	3	3	3	4	3	3	4	4	6	0	No exercise habits	0	0	0	1	N	0	1	0	No tinnitus	4	1	1	1	1	1	0	23.5	36.8	4.7	434	12.8	39.7	22.7	5.7	7.2	4.5	2.7
1	F	60	1	0	0	nonsmokers	286.9	3	2	3	2	3	3	3	2	3	3	3	3	8	0	No exercise habits	0	1	0	1	N	0	1	0	No tinnitus	4	1	1	1	1	1	0	20.2	29.3	5.9	444	13.4	41.4	23.7	6.3	7.5	4.8	2.7
0	M	62	2	340	0	nonsmokers	0	2	6	6	3	2	2	3	2	3	4	3	2	4	0	No exercise habits	1	0	1	1	N	0	1	0	No tinnitus	4	1	1	1	1	1	0	30.5	30.3	5.4	479	15	46.1	13.5	5.9	7.1	4.5	2.6
0	M	75	2	450	0	nonsmokers	0	3	6	4	3	4	2	3	4	3	3	6	2	2	0	No exercise habits	1	0	0	1	N	0	1	0	No tinnitus	4	1	1	1	1	1	0	27.1	27.9	4.9	466	14.9	45.8	12.1	5.4	6.7	4.2	2.5
1	F	76	1	0	0	nonsmokers	148.1	6	6	6	3	4	2	4	4	5	6	7	3	8	0	No exercise habits	1	0	0	1	N	0	3	1	Tinnitus	4	1	2	0	2	0	0	27.1	36.3	6.3	397	12.6	39	20.1	6.2	7.3	4.4	2.9
1	F	77	1	0	0	nonsmokers	0	6	4	6	4	4	3	5	4	4	4	4	4	3	1	Exercise habits	1	0	1	1	N	0	1	0	No tinnitus	4	1	1	1	1	1	0	29	38.4	6.3	425	12.9	40.4	18.3	6	7.4	4.2	3.2
0	M	65	2	160	0	nonsmokers	98	3	3	4	3	3	2	3	3	6	3	4	2	5	0	No exercise habits	0	0	0	1	N	0	1	0	No tinnitus	4	1	2	0	2	0	0	27.6	27.7	6.3	483	14.6	45.6	25.2	5.7	7.7	4.5	3.2
0	M	60	2	1000	0	nonsmokers	151.2	5	1	8	3	3	1	3	2	2	3	3	2	2	0	No exercise habits	0	0	1	1	N	0	1	0	No tinnitus	4	1	1	1	2	0	0	22.4	25.9	4.4	475	14.7	44.4	20.6	6	6.8	4.5	2.3
1	F	41	1	0	0	nonsmokers	0	3	3	3	3	3	3	4	3	4	4	4	1	1	0	No exercise habits	0	0	0	1	N	0	1	0	No tinnitus	4	1	1	1	1	1	0	17	17.8	3.5	429	13.8	42.1	19	5.3	7.5	5	2.5
1	F	66	1	0	0	nonsmokers	198.4	6	5	3	3	6	4	4	4	5	6	5	3	1	0	No exercise habits	1	0	1	1	N	0	2	1	Tinnitus	3	0	2	0	2	0	0	23.4	35.9	5.8	424	12.3	38.6	17.9	5.8	7.3	4.3	3
0	M	72	2	900	0	nonsmokers	294	5	4	3	2	2	2	2	2	3	3	2	2	1	1	Exercise habits	0	0	0	1	N	0	1	0	No tinnitus	4	1	1	1	1	1	0	24.1	25.8	5.2	446	13.6	42.2	18	6.3	7.1	4.2	2.9
1	F	44	2	130	0	nonsmokers	13.7	1	1	4	2	1	1	2	1	3	1	1	1	3	0	No exercise habits	0	0	0	2	Y	1	1	0	No tinnitus	2	0	2	0	2	0	1	27.5	40.8	6.2	416	11.8	37	29.7	5.8	7.1	4	3.1
1	F	50	2	575	0	nonsmokers	378.4	1	2	6	1	1	1	2	1	4	4	2	1	5	0	No exercise habits	0	0	0	1	N	0	2	1	Tinnitus	4	1	1	1	1	1	1	30.9	40.7	5.9	483	11.1	36.5	32.6	6.3	6.7	4	2.7
1	F	65	2	156	0	nonsmokers	201.6	2	8	4	2	1	1	1	1	4	1	4	1	3	0	No exercise habits	1	0	0	1	N	0	3	1	Tinnitus	4	1	3	0	3	0	0	30.4	45.3	7.4	397	12.4	38.1	33.2	5.9	7.7	4.3	3.4
1	F	50	1	0	0	nonsmokers	0	4	4	2	1	3	3	3	3	3	3	3	3	6	0	No exercise habits	0	0	0	1	N	0	1	0	No tinnitus	4	1	1	1	2	0	0	21.5	33.5	4.4	436	12.7	39.5	26.3	5.3	7.4	4.4	3
1	F	67	1	0	0	nonsmokers	0	1	6	4	2	4	2	3	5	5	3	5	3	3	1	Exercise habits	0	0	0	2	Y	1	1	0	No tinnitus	4	1	2	0	2	0	0	22.3	33.8	4.3	441	13.1	40.9	19.9	5.7	6.6	4.2	2.4
0	M	68	3	980	1	smokers	0	2	1	3	3	3	2	3	2	3	3	2	2	3	0	No exercise habits	0	0	0	2	Y	1	1	0	No tinnitus	4	1	1	1	1	1	0	24.3	23.1	5.9	483	15	46.3	17.1	6.2	7.2	4.6	2.6
1	F	65	1	0	0	nonsmokers	77	6	2	4	3	2	2	3	3	3	3	3	3	2	1	Exercise habits	0	0	0	2	Y	1	2	1	Tinnitus	4	1	1	1	1	1	1	20.2	27.6	3.6	383	12.5	38.5	21.7	5.7	6.7	4.2	2.5
1	F	76	1	0	0	nonsmokers	0	2	2	6	2	2	2	3	2	2	2	2	3	8	0	No exercise habits	0	0	1	1	N	0	1	0	No tinnitus	4	1	1	1	1	1	0	22.3	32.4	4.7	403	12.6	39	16	5.8	7.2	4.5	2.7
1	F	79	3	800	1	smokers	76.5	1	4	3	2	1	1	3	1	2	2	2	4		0	No exercise habits	1	0	1	1	N	0	1	0	No tinnitus	4	1	1	1	1	1	0	22.2	32.5	4.6	417	13	40.6	18.3	5.7	7.6	4	3.6
0	M	61	1	0	0	nonsmokers	0	6	6	2	2	1	1	1	1	1	1	2	2	8	0	No exercise habits	1	0	0	1	N	0	1	0	No tinnitus	4	1	1	1	1	1	0	25.1	24.3	5.4	395	12.6	38.6	22.7	5.4	6.6	4.3	2.3
0	M	78	2	390	0	nonsmokers	32.9	6	3	3	2	4	3	5	4	4	5	2	2	6	1	Exercise habits	1	0	0	1	N	0	1	0	No tinnitus	4	1	1	1	1	1	0	28.2	29.6	6.7	458	14.6	45.9	21.7	6	7.1	4.2	2.9
0	M	76	2	700	0	nonsmokers	266.4	3		4	1	3	1	1	1	2	3	2	2	4	0	No exercise habits	0	1	0	1	N	0	1	0	No tinnitus	4	1	1	1	1	1	0	22.7	22.8	4	403	13.6	42	16.4	6.5	7	4.4	2.6
1	F	48	1	0	0	nonsmokers	0	1	6	4	2	4	4	4	4	5	3	4	2	4	0	No exercise habits	0	0	0	1	N	0	1	0	No tinnitus	4	1	1	1	2	0	0	22.3	33.1	7.2	461	13.6	42.3	20.5	5.4	7	4.3	2.7
0	M	76	2	1260	0	nonsmokers	420	6	1	5	1	3	3	3	3	4	3	3	3	6	1	Exercise habits	0	0	0	3	Y	1	2	1	Tinnitus	3	0	2	0	3	0	0	28	29.5	5.4	470	14.7	46	14.4	6.4	7.4	4.6	2.8
1	F	53	1	0	0	nonsmokers	0	5	6	3	3	2	2	4	4	4	3	4	5	3	0	No exercise habits	0	0	0	1	N	0	2	1	Tinnitus	4	1	2	0	2	0	0	17.8	26.9	3.6	413	12.4	38.6	19.5	5.7	7	4.4	2.6
0	M	70	2	3	0	nonsmokers	0	6	2	4	2	2	2	2	2	2	2	2	2	8	0	No exercise habits	0	0	0	1	N	0	1	0	No tinnitus	4	1	3	0	3	0	0	22.1	18.2	5.1	379	11.5	35.7	18.1	5.6	6.6	4.3	2.3
0	M	76	2	500	0	nonsmokers	20.8	2	2	3	3	4	2	4	3	4	4	2	2	3	0	No exercise habits	1	1	0	1	N	0	2	1	Tinnitus	3	0	1	1	2	0	0	21.9	20.3	3.9	457	15.4	46.5	15.2	6.8	6.6	3.8	2.8
1	F	67	2	50	0	nonsmokers	392	1	6	3	2	3	2	3	3	3	3	3	3	3	0	No exercise habits	0	0	0	2	Y	1	3	1	Tinnitus	4	1	3	0	2	0	1	20.1	32.4	3.7	467	13	41.7	18.9	5.5	6.9	4.4	2.5
1	F	60	1	0	0	nonsmokers	0	3	4	6	3	3	3	4	4	4	4	4	4	2	0	No exercise habits	0	0	0	1	N	0	1	0	No tinnitus	4	1	1	1	1	1	0	18.3	26.7	4	452	14.2	44.6	22.8	5.6	7	4.3	2.7
1	F	61	1	0	0	nonsmokers	94.2	2	2	3	3	4	3	4	3	5	4	4	3	5	0	No exercise habits	1	0	0	1	N	0	2	1	Tinnitus	3	0	2	0	2	0	0	31.7	46	4.1	407	12.4	39.2	19.7	6.2	6.8	4.3	2.5
1	F	67	1	0	0	nonsmokers	0	4	6	6	3	3	3	6	1	6	4	5	4	6	0	No exercise habits	0	0	1	2	Y	1	1	0	No tinnitus	4	1	1	1	1	1	1	28.1	40.4	4.5	388	12.4	38.8	20.7	5.9	7	4	3
0	M	40	3	285	1	smokers	0	1	3	4	3	3	2	3	1	2	3	3	2	1	1	Exercise habits	0	0	0	1	N	0	1	0	No tinnitus	4	1	1	1	1	1	0	24.1	18.7	8.3	495	15	45.9	22.2	5.5	6.9	4.7	2.2
0	M	69	2	550	0	nonsmokers	66.4	3	4	4	3	2	2	4	2	5	5	3	2	4	0	No exercise habits	1	0	0	1	N	0	2	1	Tinnitus	3	0	1	1	2	0	0	24.9	29.9	5	484	14.6	45.1	21.2	6.5	7.6	4.6	3
1	F	74	1	0	0	nonsmokers	0	4	3	4	4	3	3	3	3	3	3	3	2	5	0	No exercise habits	1	0	1	2	Y	1	2	1	Tinnitus	1	0	2	0	2	0	0	25.4	37.9	5.6	459	13.7	43.4	25.7	6	7.7	4.4	3.3
0	M	65	3	840	1	smokers	0	2	2	4	3	2	1	1	1	2	2	2	2	3	0	No exercise habits	0	0	0	1	N	0	3	1	Tinnitus	4	1	2	0	2	0	0	20.6	15.3	3.5	386	12.9	40.2	14.8	5.3	6.5	3.8	2.7
1	F	70	2		0	nonsmokers	21	6	1	3	1	3	1	3	1	1	3	7	1	3	0	No exercise habits	0	0	0	1	N	0	1	0	No tinnitus	4	1	1	1	1	1	0	31.7	42.3	5.1	472	13.8	43	16.3	5.9	7.4	4.1	3.3
0	M	62	2	800	0	nonsmokers	0	1	6	6	2	2	2	2	2	3	3	3	2	8	0	No exercise habits	0	0	0	1	N	0	2	1	Tinnitus	1	0	1	1	1	1	0	25.1	23.2	6.1	504	15.5	47.7	21	6.1	7.8	4.3	3.5
0	M	45	3	540	1	smokers	24.5	1	1	3	3	2	1	2	2	3	2	1	1	1	1	Exercise habits	0	0	0	2	Y	1	2	1	Tinnitus	4	1	1	1	2	0	0	23.7	21	7.1	440	13.7	42.9	21.9	5.4	6.9	4.6	2.3
1	F	76	1	0	0	nonsmokers	0	1	1	2	3	4	2	2	2	2	4	2	1	8	0	No exercise habits	1	0	1	1	N	0	1	0	No tinnitus	4	1	2	0	2	0	0	25.2	37.9	7.6	510	14.9	47.1	22.3	7.6	7.9	4.7	3.2
1	F	71	1	0	0	nonsmokers	7.15	4	3	6	3	4	2	4	4	5	5	3	5	7	0	No exercise habits	0	0	1	1	N	0	1	0	No tinnitus	4	1	1	1	2	0	0	20.6	27.3	5.8	412	12.4	39.2	21	5.6	6.7	4.2	2.5
1	F	63	2	150	0	nonsmokers	0	3	3	2	3	2	2	2	3	3	2	2	3	2	0	No exercise habits	1	0	0	1	N	0	1	0	No tinnitus	4	1	1	1	1	1	0	22.5	33.5	4.8	425	13	40.2	27.2	5.9	7.1	4.7	2.4
1	F	51	1	0	0	nonsmokers	0	3	4	4	3	3	2	5	2	3	4	4	3	3	0	No exercise habits	0	0	1	2	Y	1	2	1	Tinnitus	4	1	1	1	1	1	0	25.1	34.6	8.8	427	13.5	42	19.1	5.9	7.1	4.6	2.5
0	M	54	2	900	0	nonsmokers	0	2	3	5	4	3	2	5	2	3	4	4	2	2	0	No exercise habits	0	0	0	1	N	0	1	0	No tinnitus	4	1	1	1	1	1	0	24	24	5	440	12.9	39.9	18.1	5.7	6.3	4	2.3
1	F	48	1	0	0	nonsmokers	0	2	5	4	3	4	2	4	2	3	3	4	2	3	0	No exercise habits	0	0	0	2	Y	1	2	1	Tinnitus	3	0	1	1	1	1	0	21.9	30.5	5	460	10.3	34	22.4	5.7	7	4.4	2.6
1	F	62	1	0	0	nonsmokers	18.4	7	7	2	3	3	4	4	2	3	3	4	3	8	1	Exercise habits	0	0	0	1	N	0	1	0	No tinnitus	4	1	1	1	2	0	1	21.3	28	3.6	417	12.8	40.2	16.8	5.4	6.5	4	2.5
1	F	70	1	0	0	nonsmokers	155.2	6	6	3	2	3	2	4	3	4	4	5	4	7	1	Exercise habits	0	0	0	1	N	0	1	0	No tinnitus	4	1	1	1	1	1	0	25.6	37	5.8	419	12.9	40.1	28.1	5.9	7	4	3
1	F	75	1	0	0	nonsmokers	0	6	2	3	1	3	2	2	1	2	2	3	2	2	0	No exercise habits	1	0	0	2	Y	1	2	1	Tinnitus	4	1	2	0	2	0	1	26.3	39	3.4	423	13.1	40.9	19.6	5.8	7.2	4.4	2.8
1	F	68	1	0	0	nonsmokers	0	4	3	3	3	3	3	3	3	3	3	3	3	1	1	Exercise habits	1	0	0	2	Y	1	1	0	No tinnitus	4	1	1	1	1	1	0	25.8	38.7	6.7	420	13.1	41	27.7	5.6	7.3	4.8	2.5
1	F	46	1	0	0	nonsmokers	747.6	1	1	6	2	6	2	3	1	2	2	2	8	8	0	No exercise habits	0	0	0	1	N	0	2	1	Tinnitus	4	1	4	0	4	0	0	24.7	32.8	5.5	461	13.9	44.3	19.5	5	7	4.2	2.8
1	F	68	1	0	0	nonsmokers	342.6	4	6	3	4	2	2	3	1	3	3	3	2	6	1	Exercise habits	0	0	1	1	N	0	1	0	No tinnitus	4	1	1	1	1	1	0	17.2	18.9	5.6	372	11.7	36.5	23.9	5.7	6.8	4.4	2.4
1	F	70	1	0	0	nonsmokers	20.8	1	1	6	2	6	2	3	2	3	3	3	4	6	0	No exercise habits	0	0	0	2	Y	1	1	0	No tinnitus	3	0	1	1	1	1	0	26.8	40.5	6.9	427	13.3	41.8	17.1	5.8	6.9	4.4	2.5
1	F	74	2	60	0	nonsmokers	17.6	3	3	4	2	2	2	6	3	4	4	4	2	8	1	Exercise habits	1	0	0	1	N	0	1	0	No tinnitus	4	1	2	0	2	0	0	26.1	33.2	3.7	405	13	40.3	14	5.8	6.6	4.2	2.4
0	M	77	1	0	0	nonsmokers	479.4	3	1	3	1	4	3	3	3	3	3	3	3	2	0	No exercise habits	0	0	1	1	N	0	1	0	No tinnitus	4	1	2	0	2	0	0	18.2	16.3	8.6	496	15.3	47	20.6	6.2	6.9	4	2.9
1	F	75	1	0	0	nonsmokers	0		4	6	2	4	3	3	4	4	6	6	4	8	0	No exercise habits	1	1	1	1	N	0	1	0	No tinnitus	4	1	1	1	1	1	0	26.5	36.6	5.5	421	12.6	39.6	16.3	6.7	6.8	4.3	2.5
1	F	72	2	9	0	nonsmokers	23.6	4	4	3	2	3	3	3	3	4	3	4	3	3			1	0	0	1	N	0	1	0	No tinnitus	4	1	2	0	2	0	0	20.9	31.8	4.5	428	13.5	41.9	21.2	6.3	7.3	4.8	2.5
0	M	69	2	960	0	nonsmokers	302.4	6	4	5	3	3	3	4	4	4	4	4	3	7	1	Exercise habits	0	1	0	1	N	0	1	0	No tinnitus	2	0	1	1	2	0	0	24.6	25.2	8.8	520	15.1	47.8	24.1	7.3	7.8	4.4	3.4
1	F	70	1	0	0	nonsmokers	118.8	5	4	6	3	3	4	4	3	5	5	3	5	2	1	Exercise habits	0	0	0	1	N	0	1	0	No tinnitus	4	1	1	1	1	1	0	23.4	32	3.9	420	12.6	39.1	26.7	5.5	7.1	4.6	2.5
0	M	70	1	0	0	nonsmokers	0	4	4	6	2	4	3	3	3	4	4	4	4	1	1	Exercise habits	1	0	0	1	N	0	2	1	Tinnitus	3	0	1	1	1	1	0	25.6	28.2	5.8	495	15.1	47.1	21.5	5.6	7.2	4.5	2.7
0	M	91	1	0	0	nonsmokers	205.4	6	4	5	3	6	5	5	4	7	5	4	3	5	1	Exercise habits	0	1	0	1	N	0	1	0	No tinnitus	3	0	2	0	2	0	0	19.6	8.7	5.7	415	13.2	41.7	10.9	6.3	7.4	4.6	2.8
0	M	68	3	960	1	smokers	0	1	3	3	1	3	3	3	3	3	3	3	3	4	0	No exercise habits	0	0	1	2	Y	1	3	1	Tinnitus	3	0	3	0	3	0	0	17.7	10.9	6	396	12.9	40	24.2	5.6	7.5	4.5	3
1	F	69	3	1500	1	smokers	0	4	3	4	5	3	3	3	3	3	3	3	3	3	1	Exercise habits	0	0	0	2	Y	1	1	0	No tinnitus	3	0	1	1	2	0	0	20.6	30.5	5.2	435	12.9	39.7	14	5.8	6.4	4.3	2.1
1	F	44	1	0	0	nonsmokers	54.1	6	6	4	3	4	2	6	6	5	6	8	1	8	1	Exercise habits	0	0	0				1	0	No tinnitus	4	1	1	1	1	1	1	25	35.1	4.6	446	13.6	42.9	21.1	5.4	6.6	4.3	2.3
1	F	52	1	0	0	nonsmokers	0	2	7	5	3	3	2	4	3	4	5	5	4	3	0	No exercise habits	0	0	0	3	Y	1	2	1	Tinnitus	4	1	1	1	2	0	1	20.3	25.4	3.4	418	12.9	40.2	19.3	5.4	6.4	4.3	2.1
0	M	58	2	1200	0	nonsmokers	0	3	1	4	3	3	2	4	2	2	7	3	1	7	0	No exercise habits	0	0	0	1	N	0	1	0	No tinnitus	4	1	1	1	2	0	0	31.2	30.1	5.2	460	14.2	44.2	26.3	6	7.1	4.4	2.7
1	F	58	1	0	0	nonsmokers	0	1	6	4	3	2	2	3	2	3	4	3	5	7	0	No exercise habits	1	0	0	1	N	0	1	0	No tinnitus	4	1	1	1	1	1	0	17.8	24.6	4.2	443	13.9	43.3	16.4	5.5	7.3	5.1	2.2
0	M	81	2	400	0	nonsmokers	58	8	4	3	4	1	4	4	4	6	6	3	2	1	1	Exercise habits	0	0	0	1	N	0	1	0	No tinnitus	4	1	2	0	2	0	0	26.4	26.3	4.8	541	16.3	49.6	15.4	6.3	6.6	4.4	2.2
1	F	59	1	0	0	nonsmokers	0	2	6	3	3	2	2	3	3	3	3	3	2	3	0	No exercise habits	0	0	1	1	N	0	2	1	Tinnitus	4	1	2	0	2	0	0	18.4	24.4	8.5	398	12.5	38.9	19.3	6.1	6.6	3.9	2.7
0	M	68	3	960	1	smokers	0	1	1	4	3	2	2	2	3	3	3	3	2	1	0	No exercise habits	0	0	0	1	N	0	3	1	Tinnitus	4	1	1	1	1	1	0	21.1	22.3	7.7	444	15.2	46.3	25.4	5.5	7.3	4.4	2.9
1	F	67	3	840	1	smokers	178.9	4	1	3	3	2	3	3	3	3	2	3	2	7	0	No exercise habits	0	0	1	1	N	0	1	0	No tinnitus	4	1	1	1	1	1	0	21.8	30.7	4.9	456	13.1	41.1	23.3	6.1	6.4	4.1	2.3
1	F	69	1	0	0	nonsmokers	34	6	4	5	3	4	4	5	3	3	5	5	4	7	0	No exercise habits	0	0	0	2	Y	1	3	1	Tinnitus	4	1	2	0	2	0	1	21.7	31.5	3.7	459	13.3	41.2	20.4	6	8.1	4.2	3.9
1	F	77	1	0	0	nonsmokers	7	8	7	4	2	3	3	3	3	4	3	3	2	8	0	No exercise habits	0	0	1	1	N	0	1	0	No tinnitus	4	1	1	1	1	1	0	24	36.7	4.1	463	13.8	42.6	11.6	5.8	7.5	4.5	3
1	F	72	1	0	0	nonsmokers	191.1	1	1	4	3	4	2	4	2	3	4	4	3	8	0	No exercise habits	0	0	0	1	N	0	1	0	No tinnitus	3	0	2	0	3	0	0	25.9	31.8	3.5	438	13.2	41.8	20.9	5.7	6.8	4	2.8
1	F	47	2	2.5	0	nonsmokers	0	6	6	3	3	2	1	1	2	3	2	2	3	2	0	No exercise habits	0	0	0	2	Y	1	2	1	Tinnitus	4	1	2	0	3	0	0	24.3	36.8	4.7	396	11.7	37	20.1	5.6	7.9	4	3.9
0	M	66	1	0	0	nonsmokers	0	6	6	4	4	2	1	3	1	2	3	5	2	6	1	Exercise habits	0	0	0	1	N	0	1	0	No tinnitus	4	1	2	0	2	0	0	21.3	18.1	3.5	433	14.2	44	17.2	6.3	6.8	4.7	2.1
1	F	65	2	300	0	nonsmokers	83	1	3	3	2	3	3	3	3	2	4	2	2	2	0	No exercise habits	1	0	0	1	N	0	2	1	Tinnitus	1	0	1	1	2	0	0	22.7	33.6	6.9	455	14.5	44.4	25.6	5.9	6.5	4.2	2.3
1	F	69	1	0	0	nonsmokers	0	6	6	5	2	3	2	4	3	4	3	4	4	4	1	Exercise habits	0	0	0	2	Y	1	2	1	Tinnitus	4	1	1	1	1	1	0	23.7	36.3	5.3	366	10.7	33.8	21.5	5.7	7.4	4.3	3.1
1	F	60	1	0	0	nonsmokers	273	3	3	5	1	3	3	3	2	3	3	4	5	7	0	No exercise habits	0	0	0	1	N	0	1	0	No tinnitus	4	1	1	1	1	1	0	19.3	26.6	6.8	492	13.7	42.5	23.4	5.7	7.2	4.7	2.5
1	F	49	1	0	0	nonsmokers	320.3	3	3	4	4	3	2	3	2	3	3	2	2	6	0	No exercise habits	0	0	0	1	N	0	1	0	No tinnitus	4	1	1	1	1	1	0	33.1	46.7	4.8	447	13.3	41.5	19.3	5.6	7	4.2	2.8
0	M	69	3	750	1	smokers	12.8	5	4	4	3	2	2	2	3	4	3	2	1	2	1	Exercise habits	1	0	0	1	N	0	1	0	No tinnitus	4	1	1	1	1	1	0	29.6	30.6	6.7	498	16.7	51.8	15.5	5.4	7.5	4.4	3.1
0	M	80	2	2250	0	nonsmokers	24.3	8	1	7	2	7	1	4	1	1	4	3	2	1	1	Exercise habits	1	1	0	1	N	0	3	1	Tinnitus	4	1	1	1	1	1	0	27.7	25.6	5.8	424	12.8	40	11.9	6	7.1	4.5	2.6
1	F	52	2	400	0	nonsmokers	0	2	2	4	4	3	3	3	4	3	3	4	2	2	1	Exercise habits	1	0	0	1	N	0	1	0	No tinnitus	4	1	1	1	1	1	0	25.5	35.8	5	403	13	39.9	24	5.7	7.1	4.5	2.6
0	M	54	2	920	0	nonsmokers	0	2	2	6	4	3	3	3	2	3	3	3	1	1	1	Exercise habits	1	1	1	1	N	0	1	0	No tinnitus	4	1	1	1	2	0	0	22.8	20.2	5	451	13.7	43.7	17.3	6.5	6.5	4.4	2.1
0	M	61	2	15	0	nonsmokers	39.2	2	1	3	4	3	2	4	4	5	4	2	2	3	0	No exercise habits	0	0	0	1	N	0	1	0	No tinnitus	4	1	1	1	1	1	0	23.2	22.4	6.3	438	13.7	42.7	23.1	5.8	7.2	4.5	2.7
1	F	75	1	0	0	nonsmokers	7	6	6	6	3	3	3	4	4	6	5	4	5	6	1	Exercise habits	0	0	0	2	Y	1	2	1	Tinnitus	4	1	2	0	2	0	0	21.6	28.2	6.7	357	10.8	33.9	19.4	5.6	7.1	4.3	2.8
1	F	68	1	0	0	nonsmokers	252	2	2		4	3	1	3	1	3	3	3	3	3	0	No exercise habits	1	0	0	1	N	0	1	0	No tinnitus	3	0	1	1	1	1	0	26.9	36.8	7.1	399	11.8	37	21.5	5.9	7	4.1	2.9
1	F	76	1	0	0	nonsmokers	0	6	6	3	3	5	4	3	3	5	5	4	7	3	1	Exercise habits	0	0	0	1	N	0	1	0	No tinnitus	4	1	1	1	1	1	0	26.6	33.8	6.8	388	12.3	38	23	6.1	6.9	4	2.9
1	F	60	1	0	0	nonsmokers	0	3	6	4	1	2	1	4	3	4	4	4	2	3	0	No exercise habits	0	0	0	1	N	0	3	1	Tinnitus	4	1	1	1	1	1	0	17.2	22.5	5.3	459	13.4	42.4	23.7	6.2	8.5	4.4	4.1
1	F	65	1	0	0	nonsmokers	0	2	6	4	2	3	3	3	4	4	3	3	4	8	0	No exercise habits	0	0	0	1	N	0	1	0	No tinnitus	4	1	1	1	1	1	0	21.3	27.7	4.7	391	12.8	39.1	20.7	5.5	7.3	4.3	3
1	F	61	1	0	0	nonsmokers	0	2	6	4	2	3	2	3	3	3	3	4	2	8	0	No exercise habits	0	0	0	1	N	0	1	0	No tinnitus	4	1	2	0	2	0	0	27	32.6	4.9	401	12.1	37.9	28.2	6.2	7.1	4.5	2.6
0	M	50	3	600	1	smokers	0	3	3	3	3	1	1	1	1	1	1	2	1	6	0	No exercise habits	1	0	1	2	Y	1	3	1	Tinnitus	4	1	1	1	2	0	0	27.1	27.6	5.3	520	15.4	47.7	19.9	5.4	7.1	4.8	2.3
0	M	50	3	500	1	smokers	63.8	2	3	4	4	3	1	2	2	2	2	2	2	3	1	Exercise habits	0	0	0	1	N	0	1	0	No tinnitus	4	1	1	1	1	1	0	25.4	25.2	4.7	491	15.4	48.3	22.8	6	7.4	4.4	3
0	M	52	3	640	1	smokers	0	2	1	2	3	2	1	3	5	3	3	3	1	7	1	Exercise habits	0	0	0	1	N	0	1	0	No tinnitus	4	1	1	1	1	1	0	22.5	18.9	5.4	455	14.4	44.5	19.6	5.4	6.9	4.3	2.6
1	F	75	1	0	0	nonsmokers	275.8	3	5	4	2	3	2	4	3	4	4	5	4	8	1	Exercise habits	1	0	0	1	N	0	1	0	No tinnitus	4	1	2	0	2	0	0	18.7	25.1	7	408	12.4	38.5	20.8	6.2	7.2	4.3	2.9
0	M	71	2	600	0	nonsmokers	114.2	6	7	4	3	3	3	3	2	5	4	4	6	3	1	Exercise habits	0	0	0	1	N	0	1	0	No tinnitus	3	0	2	0	2	0	0	22.5	18.7	3.9	466	14	44.3	15.2	5.6	7.3	4.9	2.4
1	F	73	1	0	0	nonsmokers	0	3	5	3	3	4	4	4	4	5	5	5	5	5	0	No exercise habits	0	0	0	1	N	0	1	0	No tinnitus	4	1	1	1	1	1	0	24.7	35.5	5	453	13.1	41.3	20.3	6.1	7.3	4.5	2.8
0	M	74	2	70	0	nonsmokers	188.8	1	5	3	3	4	4	4	4	5	5	5	5	5	1	Exercise habits	0	0	0	1	N	0	1	0	No tinnitus	4	1	1	1	1	1	0	25	22.7	7.1	480	14.5	44.6	14.5	5.9	7.4	4.7	2.7
1	F	45	1	0	0	nonsmokers	0	6	2	4	3	3	2	3	2	2	3	3	2	3	0	No exercise habits	0	0	0	2	Y	1	1	0	No tinnitus	4	1	1	1	1	1	0	17.1	19.1	8.1	408	10.9	34.6	30.5	5.5	7.1	4	3.1
1	F	59	1	0	0	nonsmokers	0	3	4	3	4	1	4	7	7	7	8	6	3	3	0	No exercise habits	0	1	0	1	N	0	2	1	Tinnitus	4	1	2	0	3	0	0	17.5	22.3	4.2	379	12	36.6	21.2	6	7.1	4.8	2.3
0	M	61	3	390	1	smokers	98	1	2	3	2	4	1	3	3	3	3	3	3	1	0	No exercise habits	1	1	0	1	N	0	2	1	Tinnitus	3	0	2	0	3	0	0	26.5	26.7	5.8	429	13.2	41.6	23.3	5.9	7.5	4.3	3.2
0	M	65	3	675	1	smokers	0	1	1	3	2	1	2	2	1	2	1	1	1	1	0	No exercise habits	0	0	0	1	N	0	1	0	No tinnitus	4	1	1	1	1	1	0	20.8	19.6	5.1	371	14.4	43.3	18.9	5.6	6.8	4.4	2.4
1	F	65	1	0	0	nonsmokers	77	1	5	6	3	2	2	6	6	6	6	3	3	2	0	No exercise habits	1	0	0	1	N	0	2	1	Tinnitus	4	1	1	1	1	1	0	26.4	40.1	4.2	428	13.4	42.1	19.4	5.5	7.1	4.3	2.8
1	F	75	2	100	0	nonsmokers	29.6	4	5	6	2	3	3	4	3	7	4	6	6	6	0	No exercise habits	0	0	1	2	Y	1	2	1	Tinnitus	4	1	1	1	2	0	0	25.8	36	6.8	450	13.4	42.6	20.5	6.4	7.3	4.6	2.7
0	M	78	2	75	0	nonsmokers	94	7	4	6	2	3	2	3	3	3	3	6	6	2	0	No exercise habits	1	0	0	1	N	0	3	1	Tinnitus	4	1	4	0	4	0	0	21.6	19.2	5.8	466	11.8	39.8	20.6	5.6	7.7	4.5	3.2
1	F	64	2	15	0	nonsmokers	20.8	4	2	6	5	4	2	5	5	6	7	4	2	8	0	No exercise habits	1	0	0	3	Y	1	2	1	Tinnitus	4	1	2	0	2	0	0	22.4	34	4.9	384	12.5	38.8	23.2	5.3	7.4	4.5	2.9
0	M	64	3	615	1	smokers	159.7	6	1	6	5	4	2	5	5	6	7	4	2	6	1	Exercise habits	0	0	1	1	N	0	1	0	No tinnitus	2	0	2	0	2	0	0	23.8	23.3	4.4	485	15.1	47.1	18.7	5.5	6.8	4.2	2.6
0	M	58	1	0	0	nonsmokers	7	2	3	4	4	4	4	4	2	4	4	4	2	7	0	No exercise habits	0	1	0	1	N	0	1	0	No tinnitus	4	1	1	1	2	0	0	32.6	31.2	6.7	520	15.7	48.5	23.6	6.6	7.4	4.5	2.9
1	F	59	1	0	0	nonsmokers	0	5	2	4	3	3	3	5	3	3	3	3	3	1	0	No exercise habits	0	0	0	1	N	0	1	0	No tinnitus	3	0	1	1	1	1	0	16.8	15.7	4.8	479	13.5	42.9	18.9	5.9	7.5	4.8	2.7
0	M	69	2	640	0	nonsmokers	65.2	1	1	4	4	3	4	2	3	3	3	4	3	3	1	Exercise habits	0	0	0	1	N	0	1	0	No tinnitus	1	0	1	1	1	1	0	22	22.2	4.2	468	14.7	45	15.8	6.9	6.9	4.2	2.7
1	F	64	2	250	0	nonsmokers	0	1	1	3	3	2	2	3	3	3	3	3	3	6	0	No exercise habits	1	0	0	2	Y	1	1	0	No tinnitus	3	0	1	1	1	1	0	23.5	35.8	6.4	426	12.8	40.7	22.2	6	7.4	4.7	2.7
1	F	69	1	0	0	nonsmokers	91.2	4	6	4	3	3	3	3	3	3	3	3	6	3	1	Exercise habits	0	1	0	1	N	0	1	0	No tinnitus	4	1	1	1	1	1	0	23.5	35.9	4.2	396	12.6	39	15	7.1	6.4	4.4	2
1	F	54	2	100	0	nonsmokers	0	6	4	4	1	4	2	4	4	6	5	6	4	3	1	Exercise habits	0	0	0	1	N	0	1	0	No tinnitus	4	1	1	1	1	1	0	19.3	27.8	6.5	388	11.5	36.9	25.8	5.6	7.7	4	3.7
1	F	62	1	0	0	nonsmokers	0	3	6	6	1	3	3	5	2	5	4	3	4	3	0	No exercise habits	0	1	0	1	N	0	2	1	Tinnitus	3	0	2	0	3	0	0	26.4	39.2	6.5	403	11.7	36.6	22.2	6.5	7.3	4.3	3
0	M	63	3	1290	1	smokers	306.7	2	2	3	3	2	2	2	2	2	2	2	2	3	0	No exercise habits	1	1	0				2	1	Tinnitus	3	0	2	0	2	0	0	24.3	25.8	6	499	15.1	46.2	16.7	7.9	6.4	4.4	2
1	F	57	1	0	0	nonsmokers	0	2	4	3	1	2	1	3	2	4	3	3	2	5	0	No exercise habits	0	0	0	1	N	0	2	1	Tinnitus	3	0	1	1	1	1	0	17.5	23.2	4.2	442	12	37.8	21.6	5.6	7.2	4.5	2.7
0	M	61	3	820	1	smokers	0	1	2	2	4	2	2	1	1	1	1	1	2	1	0	No exercise habits	0	0	0	1	N	0	1	0	No tinnitus	4	1	1	1	1	1	0	21.1	20.8	6.1	429	14.6	45	19	5.6	7.4	4.3	3.1
1	F	47	2	100	0	nonsmokers	0	4	2	3	3	3	3	4	3	3	3	4	3	2	0	No exercise habits	0	0	0	2	Y	1	1	0	No tinnitus	4	1	1	1	2	0	1	17.2	22	4.8	444	8.4	29.1	27.3	5.2	6.9	4.3	2.6
0	M	53	1	0	0	nonsmokers	296.2	6	6	3	3	2	2	2	2	3	3	2	4	3	0	No exercise habits	0	0	0	1	N	0	2	1	Tinnitus	4	1	1	1	2	0	0	22	17.7	3.9	451	13.8	43.1	18.2	5.7	7	4.1	2.9
1	F	42	2	400	0	nonsmokers	0	1	3	4	4	3	3	5	2	6	5	5	6	8	0	No exercise habits	1	0	0	2	Y	1	1	0	No tinnitus	4	1	1	1	1	1	0	31	44.6	6.6	463	14.2	43.7	23.3	5.2	7.1	4.5	2.6
1	F	58	1	0	0	nonsmokers	0	1	2	3	3	3	3	3	2	3	3	3	3	2	1	Exercise habits	0	0	0	2	Y	1	1	0	No tinnitus	4	1	2	0	2	0	0	24.2	35.5	6.8	387	12.7	38.7	17.5	5.3	7.9	4	3.9
1	F	57	3	240	1	smokers	0	5	5	3	3	3	2	4	5	2	4	4	2		0	No exercise habits	0	0	0	1	N	0	1	0	No tinnitus	4	1	1	1	1	1	1	20.6	25.8	6.4	402	13.1	40.4	19.3	5.6	6.9	4.5	2.4
0	M	69	2	840	0	nonsmokers	0	1	6	3	3	3	2	2	2	3	2	3	3	4	1	Exercise habits	0	0	0	1	N	0	1	0	No tinnitus	4	1	1	1	1	1	0	23.4	21.9	3.6	470	14.9	46.2	18.8	5.7	7.4	4.6	2.8
1	F	67	1	0	0	nonsmokers	0	3	5	4	3	4	3	4	2	3	3	4	5	4	1	Exercise habits	0	0	0	2	Y	1	1	0	No tinnitus	3	0	1	1	1	1	0	21.2	31.2	6.2	429	13	41.1	20.9	5.8	7.5	4.3	3.2
1	F	58	1	0	0	nonsmokers	26.8	8	4	5	3	4	4	4	2	3	3	3	3	3	0	No exercise habits	0	0	0	2	Y	1	1	0	No tinnitus	2	0	1	1	2	0	0	23.6	33.3	5.3	418	12.1	36.9	22.2	5.7	7.2	4.2	3
0	M	75	2	800	0	nonsmokers	0	4	4	3	3	5	3	4	4	4	4	5	3	3	0	No exercise habits	1	0	0	1	N	0	1	0	No tinnitus	4	1	2	0	2	0	0	27.2	27.2	4.8	406	13.3	40.5	18.3	5.6	7.2	4.2	3
1	F	80	1	0	0	nonsmokers	0	2	6	4	5	3	3	5	5	7	5	6	5	4	1	Exercise habits	1	0	0	1	N	0	1	0	No tinnitus	3	0	2	0	2	0	0	22.6	32.2	3.3	373	11.7	36	13.5	6.1	7.1	3.8	3.3
1	F	67	2	390	0	nonsmokers	0	6	5	3	3	3	2	4	3	3	4	3	3	1	0	No exercise habits	0	0	0	1	N	0	1	0	No tinnitus	1	0	2	0	2	0	0	23.5	33	5	474	14	43.9	19.2	5.5	6.7	4.1	2.6
0	M	78	1	0	0	nonsmokers	14.2	6	6	3	2	3	2	3	3	5	3	3	4	6	1	Exercise habits	0	0	0	2	Y	1	1	0	No tinnitus	4	1	1	1	1	1	0	19	18.6	6	486	14.5	45.4	21.6	5.4	7.3	4.5	2.8
0	M	64	3	880	1	smokers	77	1	1	3	3	3	2	3	3	3	3	2	3	3	0	No exercise habits	1	0	0	1	N	0	2	1	Tinnitus	3	0	1	1	1	1	0	20.3	20.3	7.6	432	13.7	42.5	33.2	5.6	7.5	4.2	3.3
1	F	65	1	0	0	nonsmokers	547.8	2	6	5	3	4	3	4	3	2	4	5	3	5	0	No exercise habits	0	0	0	2	Y	1	2	1	Tinnitus	4	1	1	1	2	0	0	20.7	30.6	4.9	417	12.7	39.5	22.2	6.1	6.9	4.2	2.7
1	F	63	1	0	0	nonsmokers	0	1	1	2	3	3	2	3	3	3	3	7	1	8	0	No exercise habits	0	0	0	1	N	0	1	0	No tinnitus	4	1	2	0	2	0	0	19.2	24.4	5.2	438	12.9	40.9	18.3	5.7	7.5	4.6	2.9
0	M	52	1	0	0	nonsmokers	10	2	2	6	3	2	2	3	1	2	2	2	3	6	0	No exercise habits	0	0	0	1	N	0	2	1	Tinnitus	3	0	1	1	2	0	0	27.8	26.7	3.6	440	14.2	44.4	18.7	5.3	7.2	4.5	2.7
1	F	61	2	460	0	nonsmokers	0	2	6	5	3	3	2	2	3	2	3	5	3	4	1	Exercise habits	0	0	1	2	Y	1	1	0	No tinnitus	1	0	1	1	1	1	0	20.2	28.4	4.2	404	11.8	37.8	23.2	5.7	6.8	4.5	2.3
0	M	63	3		1	smokers	0	6	6	6		5	3	3	2	5	4	4	3	1	0	No exercise habits	0	0	0	1	N	0	1	0	No tinnitus	4	1	1	1	1	1	0	26.1	23.9	6.1	423	13.6	42.5	26	5.7	7.1	4.3	2.8
1	F	80	1	0	0	nonsmokers	0	1	6	5	4	2	3	4	4	3	3	5	6	6	1	Exercise habits	1	0	0	2	Y	1	2	1	Tinnitus	2	0	2	0	2	0	0	25.7	36.5	6.6	447	12.7	40.6	22.6	5.6	7.3	3.9	3.4
1	F	69	1	0	0	nonsmokers	0	4	3	4	1	3	3	3	3	3	3	2	4	8	1	Exercise habits	0	0	0	1	N	0	1	0	No tinnitus	3	0	1	1	1	1	0	18.6	21.4	3.7	437	12.9	40.1	16.3	5.8	7.3	4.6	2.7
1	F	56	1	0	0	nonsmokers	14.2	5	4	3	2	3	3	3	3	3	3	4	3	7	0	No exercise habits	1	1	0	1	N	0	1	0	No tinnitus	4	1	1	1	1	1	0	35.7	48.1	7.8	511	14.9	47	23.3	11.9	7.8	4	3.8
1	F	45	2	144	0	nonsmokers	21	1	1	4	4	1	1	2	1	2	3	3	1	1	0	No exercise habits	0	0	0	1	N	0	2	1	Tinnitus	4	1	1	1	1	1	0	19.9	30.2	4.6	404	12.1	38.6	18.8	5.2	7.1	4.3	2.8
1	F	56	1	0	0	nonsmokers	0	7	2	4	4	2	2	3	2	4	4	4	2	6	1	Exercise habits	0	0	0	1	N	0	1	0	No tinnitus	4	1	2	0	2	0	0	26.5	39.2	5.8	444	12.9	39.5	16	5.7	6.7	4.2	2.5
0	M	58	3	760	1	smokers	83	1	1	3	3	3	2	2	3	3	3	3	1	1	0	No exercise habits	0	0	0	2	Y	1	1	0	No tinnitus	4	1	1	1	2	0	0	27.4	26.2	7.8	449	12.4	39.2	21.5	6	7.5	4.5	3
1	F	50	1	0	0	nonsmokers	0	6	6	4	3	3	2	3	2	4	4	5	3	7	0	No exercise habits	1	0	0	1	N	0	1	0	No tinnitus	3	0	2	0	2	0	0	29.6	43.2	5.1	454	13.6	42.4	22.9	5.9	7.7	4.6	3.1
1	F	77	1	0	0	nonsmokers	0	1	4	3	1	3	2	3	2	3	3	4	3	6	0	No exercise habits	0	0	0	2	Y	1	1	0	No tinnitus	3	0	1	1	2	0	1	22.5	30.2	5.9	405	12	37	19.7	5.7	7.4	4.1	3.3
0	M	78	1	0	0	nonsmokers	299.6	1	1	3	2	4	2	2	3	5	3	5	3	8	1	Exercise habits	1	0	0	2	Y	1	3	1	Tinnitus	2	0	1	1	2	0	0	28	28.3	6.4	456	12.6	39.7	23.4	6	7.1	4.1	3
1	F	59	1	0	0	nonsmokers	140	7	6	3	3	3	2	4	2	3	5	4	5	5	0	No exercise habits	0	0	0	1	N	0	2	1	Tinnitus	4	1	1	1	1	1	0	18.8	22	4.3	388	12.2	37.3	20.1	5.9	7.4	4.6	2.8
1	F	68	2	80	0	nonsmokers	0	6	6	6	4	3	3	3	4	4	4	6	6	2	0	No exercise habits	0	0	0	1	N	0	1	0	No tinnitus	4	1	1	1	1	1	0	18.7	22.6	3.8	414	12.2	38.1	21.5	5.8	7.4	4.4	3
1	F	81	1	0	0	nonsmokers	0	6		3	3	3	2	4	3	3	4	4	4	5	0	No exercise habits	0	0	0	1	N	0	2	1	Tinnitus	4	1	1	1	2	0	0	21.5	29.6	5.1	424	12.9	40.8	13.2	5.8	7.1	4	3.1
0	M	69	2	195	0	nonsmokers	0	6	2	3	1	3	3	3	3	2	3	3	3	3	1	Exercise habits	1	0	1	1	N	0	1	0	No tinnitus	3	0	2	0	3	0	0	28.1	28.5	6.1	456	14.5	44.9	23.6	5.8	7.5	4.4	3.1
1	F	78	1	0	0	nonsmokers	84	4	1	6	2	3	2	3	2	3	3	2	2	7	0	No exercise habits	0	0	0	1	N	0	1	0	No tinnitus	3	0	1	1	2	0	0	20.9	27.4	5.5	427	13.1	40.9	20.4	5.7	7.2	4.3	2.9
0	M	60	2	1200	0	nonsmokers	0	3	1	2	3	2	2	3	3	3	3	3	2	2	1	Exercise habits	0	0	0	1	N	0	1	0	No tinnitus	3	0	2	0	2	0	0	25.8	25.9	4.9	467	14.3	44.3	22.3	5.4	6.9	4.1	2.8
0	M	79	1	0	0	nonsmokers	73.3	6	3	6	3	4	2	5	3	5	3	4	5	8	0	No exercise habits	0	0	0	1	N	0	2	1	Tinnitus	4	1	2	0	2	0	0	21.2	13.7	2.7	423	13.1	40.4	15	5.5	7	4.4	2.6
0	M	62	3	800	1	smokers	0	6	1	6	3	2	2	3	2	2	3	4	2	7	1	Exercise habits	0	0	0	1	N	0	1	0	No tinnitus	1	0	1	1	1	1	0	27.8	28.9	9.1	424	14.1	43.5	23.2	6.1	6.9	4.2	2.7
0	M	70	1	0	0	nonsmokers	0	4	1	3	2	2	2	2	2	2	2	2	1	1	1	Exercise habits	1	0	1	1	N	0	1	0	No tinnitus	4	1	1	1	1	1	0	29.4	27.5	4.4	513	14	44.1	16.3	6.1	7	4.4	2.6
0	M	70	2	1350	0	nonsmokers	369	8	2	4	3	4	3	3	2	2	4	3	2	3	1	Exercise habits	1	0	0	2	Y	1	2	1	Tinnitus	3	0	1	1	2	0	0	27.9	29	5.1	485	15.1	46.6	21.4	5.7	7.5	4.5	3
0	M	54	3	1200	1	smokers	39.7	1	1	3	3	2	2	3	2	2	2	3	1	3	0	No exercise habits	0	0	0	1	N	0	1	0	No tinnitus	4	1	2	0	2	0	0	24.9	25.2	10	440	14.2	44.3	26.4	5.3	7.2	4.2	3
1	F	43	2	100	0	nonsmokers	12.9	3	3	4	4	4	4	4	3	4	3	5	2	5	0	No exercise habits	0	0	0	3	Y	1	2	1	Tinnitus	4	1	1	1	1	1	0	18.4	26.1	7.5	431	13.8	42.7	22.8	5.3	7.3	4.5	2.8
1	F	48	3	280	1	smokers	121.7	1	1	4	4	2	2	3	2	3	2	3	3	4	0	No exercise habits	0	0	0	1	N	0	1	0	No tinnitus	4	1	1	1	1	1	1	18.3	28.3	4.4	357	8.9	28.8	26.1	5.6	7.3	4.1	3.2
0	M	60	1	0	0	nonsmokers	0	4	1	4	1	5	2	4	2	4	4	1	2	1	1	Exercise habits	0	0	0	1	N	0	1	0	No tinnitus	4	1	1	1	1	1	0	22.9	22.6	7.4	459	13.6	42.9	23.4	5.5	7.6	4.6	3
0	M	47	2	460	0	nonsmokers	69.2	1	6	5	2	1	1	1	1	1	3	3	1	8	1	Exercise habits	1	0	0	1	N	0	1	0	No tinnitus	3	0	2	0	2	0	0	29.2	28.7	5.5	464	14.4	43.8	24.1	5.6	6.6	4.5	2.1
1	F	51	1	0	0	nonsmokers	21	6	3	5	4	4	2	5	5	4	4	4	1	5	0	No exercise habits	1	0	0	1	N	0	2	1	Tinnitus	4	1	1	1	2	0	0	27.2	40.6	3.7	383	12.4	38.2	20.2	5.5	7.3	4.4	2.9
1	F	68	1	0	0	nonsmokers	77	5	4	6	3	3	2	3	3	5	4	3	3	6	1	Exercise habits	0	0	1	1	N	0	2	1	Tinnitus	4	1	2	0	2	0	0	26.5	36.4	4.8	454	13.7	42.8	15	6	7	4.3	2.7
1	F	58	3	570	1	smokers	602	1	2	3	3	2	2	3	3	3	3	3	2	6	0	No exercise habits	0	0	0	2	Y	1	2	1	Tinnitus	4	1	1	1	1	1	0	24.2	35.9	7.7	443	13.8	42.7	22.6	5.6	6.9	4.4	2.5
0	M	63	1	0	0	nonsmokers	196	5	5	1	3	2	2	2	2	2	2	3	3	1	1	Exercise habits	1	0	0	1	N	0	1	0	No tinnitus	4	1	1	1	1	1	0	26.8	22	4.9	429	13.6	41.4	15.7	5.6	7.1	4.5	2.6
1	F	54	1	0	0	nonsmokers	0	4	2	3	3	3	3	4	3	3	3	3	3	2	0	No exercise habits	1	0	0	2	Y	1	1	0	No tinnitus	3	0	2	0	2	0	0	24.7	35.9	3.8	405	12.4	38.2	16.7	5.6	7.1	4.4	2.7
1	F	57	3	1110	1	smokers	75.4	6	2	4	3	3	2	3	1	1	4	1	1	7	0	No exercise habits	1	0	0				3	1	Tinnitus	4	1	2	0	2	0	0	23	36.5	8.2	451	13.4	41.9	26.9	5.9	7	4.1	2.9
1	F	55	2	80	0	nonsmokers	0	4	4	4	3	4	3	4	4	3	3	4	3	4	0	No exercise habits	0	0	0	1	N	0	1	0	No tinnitus	4	1	1	1	1	1	0	20.4	27	5.5	424	12.5	38.4	22.8	5.6	7.1	4.4	2.7
0	M	53	2	300	0	nonsmokers	0	4	4	4	3	4	4	6	6	4	3	4	3	4	0	No exercise habits	0	0	0	1	N	0	1	0	No tinnitus	4	1	1	1	1	1	0	22.3	19.2	4.5	451	14	43.2	17.3	5.6	6.5	4.3	2.2
1	F	54	2	540	0	nonsmokers	0	2	6	6	4	2	2	5	3	3	3	4	2	4	0	No exercise habits	1	0	1	2	Y	1	1	0	No tinnitus	4	1	1	1	2	0	0	26.5	37.3	8	506	14	44.2	30.4	5.8	7	4.3	2.7
1	F	69	1	0	0	nonsmokers	0	2	6	2	4	3	3	3	2	5	5	4	3	3	1	Exercise habits	1	0	0	1	N	0	1	0	No tinnitus	4	1	1	1	1	1	0	25.1	36.8	5.1	381	12.7	39.9	15.3	6.2	7.3	4.3	3
1	F	56	2	1020	0	nonsmokers	49	1	6	3	2	1	1	2	2	2	2	2	2	7	0	No exercise habits	1	0	1	1	N	0	1	0	No tinnitus	4	1	1	1	1	1	0	29	42.3	6	449	13.8	42.5	38.3	5.8	7	4.5	2.5
0	M	69	2	750	0	nonsmokers	52.8	6	1	4	4	3	2	3	4	4	5	3	6	1	0	No exercise habits	0	0	0	1	N	0	1	0	No tinnitus	4	1	1	1	1	1	0	24.6	24	7.6	505	15	47	16.7	6.5	7.1	4.5	2.6
1	F	65	1	0	0	nonsmokers	295.9	1	1	6	4	4	2	5	3	5	4	2	2	7	0	No exercise habits	1	0	0	2	Y	1	2	1	Tinnitus	4	1	1	1	2	0	0	25.8	39.2	6	387	11.8	37.2	26.8	5.6	7.4	4.5	2.9
0	M	69	3		1	smokers	0	3	1	4	3	3	3	3	3	4	3	3	2	1	1	Exercise habits	1	0	1	1	N	0	1	0	No tinnitus	4	1	1	1	1	1	0	29.7	26.5	6.9	395	12.9	40.1	18.4	5.6	7.4	4.3	3.1
0	M	55	3	700	1	smokers	0	5	2	3	3	2	2	3	3	3	3	3	2	3	0	No exercise habits	0	0	0	1	N	0	2	1	Tinnitus	4	1	1	1	1	1	0	24.4	24.1	10.1	550	16.5	51.3	30.7	5.7	7	4.3	2.7
1	F	64	3	240	1	smokers	375.6	2	2	6	3	4	2	2	2	3	2	4	5	8	0	No exercise habits	0	0	0	1	N	0	2	1	Tinnitus	4	1	1	1	1	1	0	24.2	34.5	4.9	428	12.9	39.7	16.5	5.7	7	4.3	2.7
1	F	68	3	360	1	smokers	0	1	1	2	2	1	1	1	1	1	3	1	1	1	0	No exercise habits	1	0	1	1	N	0	1	0	No tinnitus	4	1	1	1	1	1	0	28.6	42.6	5.2	447	13	40.6	18.5	5.3	6.9	4.8	2.1
0	M	65	2	400	0	nonsmokers	12.8	2	1	2	2	2	2	2	2	2	2	2	2	2	0	No exercise habits	0	0	0	1	N	0	1	0	No tinnitus	4	1	2	0	2	0	0	21.8	17.4	6.8	455	13.6	43.7	22.7	6	6.3	4.1	2.2
0	M	58	3	760	1	smokers	0	2	2	4	3	4	2	4	2	5	4	3	2	2	0	No exercise habits	0	0	0	1	N	0	1	0	No tinnitus	4	1	1	1	1	1	0	24.1	24.3	9.5	462	13.8	42.5	35.9	5.9	6.8	4.2	2.6
1	F	56	1	0	0	nonsmokers	0	3	5	6	4	3	2	4	3	4	4	4	4	3	1	Exercise habits	0	0	0	1	N	0	1	0	No tinnitus	4	1	1	1	1	1	0	18.2	18.1	4.1	392	12.5	38.5	14.4	5.5	6.9	4.5	2.4
1	F	53	1	0	0	nonsmokers	7	2	2	3	3	3	2	4	2	3	4	4	2	5	0	No exercise habits	0	0	0	1	N	0	1	0	No tinnitus	4	1	1	1	1	1	0	24.5	36.1	6.5	401	12.8	40.5	23.5	5.7	7.1	4.2	2.9
1	F	41	2	100	0	nonsmokers	110	2	2	5	5	3	2	3	3	3	3	4	2	8	1	Exercise habits	0	0	0	1	N	0	1	0	No tinnitus	3	0	2	0	2	0	0	28.9	44.3	5	446	11.3	36.7	26.6	5.9	7.5	4.5	3
1	F	70	2	12	0	nonsmokers	602	6	6	6	4	5	3	5	3	4	5	5	6	3	0	No exercise habits	0	0	0	1	N	0	1	0	No tinnitus	4	1	1	1	2	0	0	20.8	26.7	5.2	469	14.1	44.7	27.5	5.8	6.9	4.3	2.6
1	F	63	1	0	0	nonsmokers	294	5	5	4	4	2	3	3	3	3	3	3	3	3	1	Exercise habits	0	0	0	1	N	0	1	0	No tinnitus	4	1	1	1	1	1	0	19	24	3.4	445	13.8	42.9	18.1	5.7	7.3	4.2	3.1
0	M	69	2	480	0	nonsmokers	261.1	5	4	3	3	4	3	4	4	4	4	3	3	3	1	Exercise habits	0	0	0	2	Y	1	1	0	No tinnitus	4	1	2	0	2	0	0	21.8	24.7	4.4	481	14.5	44.5	13.8	6.7	7	4.6	2.4
0	M	70	2	300	0	nonsmokers	0	6	4	4	2	2	2	3	2	4	3	3	1	8	1	Exercise habits	0	0	0	1	N	0	1	0	No tinnitus	4	1	1	1	1	1	0	20.7	21.4	6.3	482	14.1	44.5	25	5.8	7.3	4.2	3.1
0	M	61	2	300	0	nonsmokers	0	1	7	3	4	2	2	3	3	3	3	3	2	3	1	Exercise habits	0	0	0	1	N	0	1	0	No tinnitus	4	1	1	1	2	0	0	21.8	21.5	5.1	483	15	46.5	18.4	6.4	7.4	4.5	2.9
0	M	76	1	0	0	nonsmokers	68.8	1	8	8	2	4	3	2	2	4	4	3	3	6	1	Exercise habits	0	1	0	2	Y	1	1	0	No tinnitus	4	1	1	1	1	1	0	25.5	25.5	5.6	419	13.3	41.4	29.6	7.6	7.4	4.7	2.7
0	M	62	2	600	0	nonsmokers	21	2	1	6	2	2	2	2	2	2	2	2	1	2	0	No exercise habits	0	0	0	1	N	0	1	0	No tinnitus	4	1	2	0	2	0	0	28	29.1	4.5	455	14.5	45.2	15.7	5.3	6.8	4.3	2.5
1	F	70	2	5.5	0	nonsmokers	0	7	3	4	3	4	3	4	2	4	5	5	2	8	0	No exercise habits	1	0	1	1	N	0	1	0	No tinnitus	4	1	1	1	2	0	0	26.4	35.3	4.1	381	11.8	37.1	17.4	6.1	6.8	4.2	2.6
1	F	54	3	627	1	smokers	0	1	1	3	2	2	2	3	1	2	3	4	1	2	0	No exercise habits	1	0	0	1	N	0	2	1	Tinnitus	4	1	3	0	3	0	0	22.1	34.1	7.5	423	12.7	40.4	17.4	5.5	6.6	4	2.6
1	F	66	1	0	0	nonsmokers	165.2	4	2	5	3	3	2	3	3	3	3	3	1	4	0	No exercise habits	0	0	1	2	Y	1	3	1	Tinnitus	4	1	1	1	1	1	1	17.9	23.3	4.6	390	12.5	38.8	17.8	5.7	6.9	3.8	3.1
0	M	71	2	700	0	nonsmokers	35	3	6	2	3	2	2	3	1	3	3	2	2	2	1	Exercise habits	1	0	1	1	N	0	1	0	No tinnitus	4	1	2	0	2	0	0	29.2	27.1	4.8	481	15.5	48.1	18.4	6.2	7.3	4.5	2.8
0	M	63	2	560	0	nonsmokers	450.1	2	2	4	3	4	3	4	3	3	4	4	1	3	0	No exercise habits	1	0	1	1	N	0	1	0	No tinnitus	4	1	2	0	2	0	0	23.4	24.9	5.7	423	12.6	38.6	41.9	5.8	7.4	3.9	3.5
0	M	59	3	1290	1	smokers	171.1	1	1	4	3	2	2	3	1	2	3	2	2	5	0	No exercise habits	1	0	0	2	Y	1	1	0	No tinnitus	4	1	1	1	1	1	0	26.6	29.2	6.9	469	14.6	44.6	22.2	5.6	6.9	4.3	2.6
1	F	51	1	0	0	nonsmokers	1172.5	3	3	6	4	3	4	4	3	3	3	4	2	4	0	No exercise habits	0	0	0	1	N	0	1	0	No tinnitus	4	1	2	0	2	0	0	22	32.9	7.3	493	14	44.4	32.4	5.9	7.8	4.2	3.6
1	F	56	1	0	0	nonsmokers	246.8	6	8	4	2	3	2	4	2	6	6	5	3	6	0	No exercise habits	0	0	0	1	N	0	1	0	No tinnitus	4	1	1	1	1	1	0	18.4	25.7	4	458	13.4	41.7	19.1	5.7	7.3	4.3	3
0	M	51	2	540	0	nonsmokers	46	1	1	5	3	2	1	2	2	3	3	3	2	3	0	No exercise habits	0	0	0	2	Y	1	2	1	Tinnitus	3	0	1	1	1	1	0	29	28.4	6	450	14.7	45.4	26.8	5.6	6.9	4.1	2.8
0	M	55	3	720	1	smokers	0	1	1	2	3	3	2	3	1	3	3	3	3	4	0	No exercise habits	0	0	0	1	N	0	1	0	No tinnitus	4	1	2	0	2	0	0	25.2	26.3	4.2	397	14.2	43.2	14.2	5.4	6.9	4.2	2.7
0	M	52	2	300	0	nonsmokers	0	2	2	3	3	4	3	4	3	4	3	2	2	2	1	Exercise habits	1	0	0	1	N	0	1	0	No tinnitus	4	1	1	1	1	1	0	27.2	26.7	6	471	13.8	42.6	32.6	5.9	7.2	4.4	2.8
1	F	73	1	0	0	nonsmokers	0	2	4	3	2	1	3	3	2	3	3	3	3	1	1	Exercise habits	1	0	0	1	N	0	2	1	Tinnitus	4	1	1	1	1	1	0	22.8	32.9	4.2	404	11.2	35.9	30.4	5.8	7.5	4	3.5
0	M	64	1	0	0	nonsmokers	7.2	1	1	3	1	2	1	2	1	2	2	3	1	1	0	No exercise habits	1	0	0	1	N	0	2	1	Tinnitus	4	1	1	1	1	1	0	30	28.3	3.4	406	12.8	39.9	15.6	5.8	7.1	4.4	2.7
1	F	56	1	0	0	nonsmokers	0	1	1	3	1	1	1	2	2	4	4	1	3	1	0	No exercise habits	1	0	0	2	Y	1	1	0	No tinnitus	1	0	1	1	1	1	0	29.1	43.2	4.5	487	15	47.3	31.2	5.7	7.6	4.3	3.3
1	F	61	1	0	0	nonsmokers	49	6	3	3	2	2	2	2	2	5	3	3	5	3	1	Exercise habits	1	1	1	1	N	0	1	0	No tinnitus	4	1	1	1	1	1	0	25.8	41.1	5.6	436	13.5	41.8	26.6	8	7.4	4.6	2.8
1	F	52	1	0	0	nonsmokers	0	3	4	3	3	3	3	4	3	6	3	6	2	7	1	Exercise habits	0	0	0	1	N	0	1	0	No tinnitus	4	1	1	1	2	0	0	22.5	31.6	4.4	463	13.6	42.3	20.6	5.7	6.9	4.1	2.8
1	F	66	2	200	0	nonsmokers	21	3	2	4	3	4	3	4	3	3	4	5	2	7	0	No exercise habits	0	0	0	1	N	0	2	1	Tinnitus	4	1	2	0	2	0	0	20.7	29.6	2.7	354	11.3	33.2	13.4	4	6.6	4.4	2.2
0	M	51	3	1080	1	smokers	0	5	3	5	5	1	1	1	1	1	1	1	2	4	1	Exercise habits	0	0	0	1	N	0	1	0	No tinnitus	4	1	1	1	1	1	0	20.4	24.1	6.4	440	14.4	45	23.5	5.4	6.3	4.2	2.1
1	F	51	2	180	0	nonsmokers	756	6	1	4	3	3	1	4	4	3	3	4	2	3	0	No exercise habits	1	0	0	1	N	0	1	0	No tinnitus	4	1	1	1	1	1	0	27.1	42.2	4.3	461	13.7	42.6	23.9	5.4	6.6	4.2	2.4
1	F	61	1	0	0	nonsmokers	61.3	6	4	6	3	3	2	3	2	6	6	5	4	3	1	Exercise habits	0	0	0				1	0	No tinnitus	4	1	1	1	1	1	0	22.1	29.9	3	391	12.3	37.9	16.8	5.4	7.3	4.6	2.7
0	M	43			0	nonsmokers	0	6	2	3	2	2	1	2	3	2	2	3	2	2	0	No exercise habits	0	0	0	1	N	0	2	1	Tinnitus	4	1	1	1	2	0	0	25.5	23.2	3.6	495	14.6	46	18.4	5.5	6.9	4.1	2.8
0	M	69	2	800	0	nonsmokers	74.8	2	4	4	3	3	1	4	4	5	5	3	5	5	1	Exercise habits	1	1	0	1	N	0	1	0	No tinnitus	4	1	1	1	1	1	0	34.6	32.9	7.6	494	14.6	47	15	6.3	7.2	4.3	2.9
1	F	65	2	25	0	nonsmokers	247.7	6	6	4	1	3	2	3	2	4	3	4	4	3	0	No exercise habits	0	0	1	1	N	0	1	0	No tinnitus	4	1	2	0	2	0	1	20	29.8	3.4	466	13.9	43.7	16.1	5.5	6.7	4.4	2.3
0	M	68	2	660	0	nonsmokers	0	1	1	2	2	2	2	2	2	2	3	2	1	3	0	No exercise habits	1	0	0	1	N	0	1	0	No tinnitus	1	0	1	1	1	1	0	25.9	24.2	4.7	494	16.3	49.8	23.5	5.5	7.8	4.5	3.3
1	F	58	1	0	0	nonsmokers	0	6	6	4	3	4	2	4	4	4	3	5	2	8	0	No exercise habits	0	0	0	1	N	0	2	1	Tinnitus	3	0	2	0	2	0	1	23.4	37.1	5.7	378	11.6	36.3	29.7	5.9	7.5	4.5	3
0	M	58	2	20	0	nonsmokers	401.6	6	7	3	3	4	2	6	3	3	4	3	2	3	1	Exercise habits	0	0	1	1	N	0	1	0	No tinnitus	4	1	1	1	1	1	0	23.6	21.2	4.3	487	15.1	46.5	21.5	5.7	6.2	4	2.2
1	F	52	1	0	0	nonsmokers	299.8	1	1	4	3	3	2	3	3	3	4	4	1	2	0	No exercise habits	0	0	1	2	Y	1	2	1	Tinnitus	3	0	2	0	3	0	1	27.3	40.8	4.6	439	13.7	42.6	27.2	5.6	6.9	4.2	2.7
0	M	57	2	560	0	nonsmokers	53	1	1	3	2	3	1	4	3	3	3	4	1	1	0	No exercise habits	0	0	0	1	N	0	1	0	No tinnitus	4	1	1	1	1	1	0	25.6	24.1	4.5	443	13.9	43.1	23.4	5.7	7.6	4.4	3.2
1	F	61	1	0	0	nonsmokers	65.8	6	6	6	4	4	4	6	6	5	5	6	6	2	1	Exercise habits	0	0	0	1	N	0	1	0	No tinnitus	4	1	1	1	2	0	0	23.6	33.6	3.8	392	12.6	38.5	21.3	6	6.6	4.2	2.4
0	M	63	3	700	1	smokers	0	6	6	6	6	4	3	5	5	5	3	5	4	6	1	Exercise habits	0	0	0	1	N	0	1	0	No tinnitus	4	1	1	1	2	0	0	18.7	17.4	4	473	14	44.4	16.3	6.3	7.1	4.3	2.8
1	F	62	1	0	0	nonsmokers	0	6	4	4	2	4	3	4	3	4	5	5	4	6	0	No exercise habits	0	0	0	2	Y	1	2	1	Tinnitus	4	1	2	0	2	0	0	20.8	29.5	3	437	12.8	39.6	13.4	5.7	7.3	4.2	3.1
0	M	69	2	400	0	nonsmokers	220	6	6	6	6	4	4	6	6	6	6	6	6	7	0	No exercise habits	0	1	1	1	N	0	1	0	No tinnitus	4	1	1	1	1	1	0	25.8	27.4	5.1	520	15.8	49.5	9.2	6.4	7.8	4.6	3.2
1	F	65	2	560	0	nonsmokers	0	6	4	7	4	3	2	3	4	4	4	6	4	7	0	No exercise habits	1	0	1	1	N	0	1	0	No tinnitus	4	1	1	1	1	1	0	29.1	38.8	3.8	454	14.3	43.9	16.1	5.9	7.2	4.4	2.8
1	F	72	2	180	0	nonsmokers	0	4	6	6	3	3	5	5	4	5	5	4	2	7	1	Exercise habits	1	0	0	1	N	0	1	0	No tinnitus	4	1	1	1	1	1	0	20.1	27.5	4.8	436	13.9	42.8	17.7	5.5	7.1	4.7	2.4
1	F	75	1	0	0	nonsmokers	455	6	2	5	3	2	2	4	4	3	4	4	5	4	0	No exercise habits	0	0	0				2	1	Tinnitus	2	0	1	1	2	0	1	19.2	30	3.4	422	13.1	40.5	15	5.7	7.4	4.2	3.2
1	F	77	1	0	0	nonsmokers	0	2	1	3	2	3	3	3	3	3	4	2	2	3	1	Exercise habits	1	0	0	1	N	0	1	0	No tinnitus	4	1	2	0	2	0	0	27	40.8	4.9	442	13.3	41.1	20	5.7	7.2	4.2	3
1	F	40	1	0	0	nonsmokers	0	6	4	3	3	2	2	3	4	3	3	3	3	2	0	No exercise habits	0	0	0	1	N	0	1	0	No tinnitus	4	1	1	1	2	0	0	16.9	22.1	3.6	448	13.6	42	14.9	5.7	7.7	4.6	3.1
0	M	73	3	800	1	smokers	0	5	2	4	5	3	2	3	3	2	3	5	5	2	0	No exercise habits	1	0	1	1	N	0	1	0	No tinnitus	4	1	1	1	1	1	0	26.9	26.6	4.7	489	15.3	46.4	16.9	6	7.1	4.4	2.7
0	M	69	2	50	0	nonsmokers	0	4	2	3	1	3	3	2	2	2	2	2	3	2	0	No exercise habits	0	0	0	1	N	0	1	0	No tinnitus	4	1	1	1	1	1	0	19.8	15.1	4.8	483	14.6	45.3	19.3	5.4	7.2	4.4	2.8
0	M	69	2	500	0	nonsmokers	134.6	2	6	6	2	3	3	1	1	1	1	2	3	6	0	No exercise habits	0	0	0	1	N	0	2	1	Tinnitus	4	1	1	1	2	0	0	23.8	22.7	6.4	447	14.2	43.8	13.7	5.6	7	4.3	2.7
1	F	68	1	0	0	nonsmokers	235.9	6	6	7	2		1	2	2	1	2	1	3	1	0	No exercise habits	0	0	1	1	N	0	1	0	No tinnitus	4	1	1	1			0	24.6	36.2	3.3	433	13.6	42.1	18.3	5.5	7.2	4.3	2.9
1	F	65	1	0	0	nonsmokers	152.6	6	6	1	3	3	1	1	1	3	3	2	2	1	0	No exercise habits	0	0	1	1	N	0	1	0	No tinnitus	4	1	1	1	1	1	0	23.7	36.5	5.5	464	14.2	43.6	22.7	5.8	7.5	4.2	3.3
1	F	45	1	0	0	nonsmokers	72.6	2	2	5	3	2	2	2	8	2	4	3	2	2	1	Exercise habits	0	0	0	1	N	0	2	1	Tinnitus	4	1	1	1	1	1	1	17.2	23.2	4.9	430	13.2	41.5	24.4	5.3	7	4.2	2.8
0	M	68	2	340	0	nonsmokers	18.7	6	4	4	3	3	3	3	4	3	3	3	2	3	0	No exercise habits	0	0	0	1	N	0	1	0	No tinnitus	3	0	2	0	2	0	0	21.9	20.7	4	425	14.6	45	17.3	5.8	6.8	4.3	2.5
1	F	59	1	0	0	nonsmokers	0	1	3	3	3	3	3	3	3	3	3	3	2	2	0	No exercise habits	0	0	0	1	N	0	2	1	Tinnitus	4	1	2	0	2	0	0	25.3	37.5	3.6	427	13.6	42.2	27.4	5.9	7.2	4.5	2.7
1	F	79	1	0	0	nonsmokers	0	3	4	5	3	5	2	5	5	5	4	5	4	6	1	Exercise habits	0	0	0	1	N	0	1	0	No tinnitus	3	0	1	1	1	1	0	25	35.6	6.3	444	13.5	41.4	24.5	5.5	7.3	4.4	2.9
0	M	45	2	120	0	nonsmokers	8.8	4	2	3	3	2	1	3	2	3	3	2	2	1	1	Exercise habits	0	0	0	1	N	0	1	0	No tinnitus	4	1	2	0	2	0	0	31.3	31.9	5.8	497	14.8	45.4	20.4	6	7.4	4.4	3
0	M	58	1	0	0	nonsmokers	42	3	2	3	3	2	2	3	1	2	3	2	2	7	0	No exercise habits	0	0	0	2	Y	1	1	0	No tinnitus	3	0	1	1	2	0	0	28.3	30.4	5.5	491	16.1	49.1	14.1	5.3	7.3	4.6	2.7
1	F	68	1	0	0	nonsmokers	0	4	6	4	2	3	2	3	2	3	3	3	6	8	0	No exercise habits	1	0	0	1	N	0	2	1	Tinnitus	4	1	1	1	2	0	0	20	30.7	6.6	420	13.7	42.4	17.4	5.3	8	4.4	3.6
1	F	72	1	0	0	nonsmokers	28.4	4	4	3	3	2	2	2	3	3	3	3	2	3	0	No exercise habits	0	0	0	1	N	0	1	0	No tinnitus	4	1	1	1	1	1	0	35.7	47.6	6.4	387	13.2	40.5	23	5.7	7.6	4.5	3.1
1	F	57	3	525	1	smokers	359	3	1	4	3	2	2	3	2	3	4	3	1	1	0	No exercise habits	0	0	0	2	Y	1	2	1	Tinnitus	4	1	1	1	2	0	0	20.9	32	5.8	391	13.3	40.7	24.6	5.3	7.3	4.6	2.7
0	M	45	2	120	0	nonsmokers	0	1	1	6	3	1	1	1	3	3	1	2	1	5	0	No exercise habits	0	0	0	1	N	0	3	1	Tinnitus	4	1	1	1	1	1	0	28.7	27.3	4.7	440	12.8	40.4	27.3	5.6	6.9	4.2	2.7
0	M	82	2	2950	0	nonsmokers	301.2	8	7	8		2	1	2	2	3	3	3	1	1	0	No exercise habits	0	0	0	2	Y	1	3	1	Tinnitus	2	0	2	0	2	0	0	23.1	28.3	6.4	434	13.1	41.1	24.5	6	7.2	4.3	2.9
0	M	51	2	360	0	nonsmokers	46.6	1	5	3	3	1	1	2	1	1	2	2	2	3	0	No exercise habits	0	0	0	1	N	0	1	0	No tinnitus	4	1	1	1	1	1	0	25	25.4	5.4	550	16.9	52	14.9	5.4	7.3	4.6	2.7
1	F	55	1	0	0	nonsmokers	268.8	1	6	4	2	2	2	4	2	3	3	4	3	4	1	Exercise habits	0	0	0	2	Y	1	2	1	Tinnitus	4	1	1	1	1	1	1	20.3	32.8	4.3	441	13.3	40.7	23.4	5.6	7	4.4	2.6
0	M	52	3	320	1	smokers	504	2	1	6	2	2	2	2	2	2	2	2	1	7	0	No exercise habits	0	0	0	3	Y	1	1	0	No tinnitus	4	1	2	0	3	0	0	18	15.6	3.8	452	14	43.3	29.6	5.7	6.9	4.3	2.6
1	F	65	1	0	0	nonsmokers	1.7	4	3	4	3	3	1	6	3	8	4	6	4	7	1	Exercise habits	0	0	0	1	N	0	1	0	No tinnitus	4	1	1	1	2	0	0	23	34	4.2	397	12.1	37.8	22.9	5.6	7.1	4	3.1
1	F	48	1	0	0	nonsmokers	0	1	2	6	3	2	2	3	2	3	2	3	2	2	0	No exercise habits	0	0	0	1	N	0	1	0	No tinnitus	4	1	1	1	1	1	0	18.7	27.6	4.9	427	13.2	41.3	21.5	5.7	6.9	4.3	2.6
1	F	68	1	0	0	nonsmokers	0	4	4	4	3	3	2	4	2	3	4	3	3	4	1	Exercise habits	0	0	0	1	N	0	2	1	Tinnitus	3	0	2	0	2	0	0	21.6	27.1	4.7	425	12.8	40	25.7	6.3	7.2	4.3	2.9
1	F	76	1	0	0	nonsmokers	366.8	6	3	5	3	5	3	6	5	4	5	6	3	8	0	No exercise habits	0	0	0	2	Y	1	1	0	No tinnitus	4	1	1	1	2	0	0	25.7	22.4	2.8	317	10.5	33.1	15.8	4.2	7.1	4.2	2.9
1	F	52	1	0	0	nonsmokers	0	2	4	5	4	2	2	3	3	4	4	3	1	1	1	Exercise habits	0	0	0	2	Y	1	2	1	Tinnitus	4	1	1	1	1	1	0	19	20.4	5.7	431	13.5	42.2	22.5	5.5	6.4	3.9	2.5
0	M	72	2	300	0	nonsmokers	0	1	3	6	6	5	4	7	6	6	6	6	7	7	0	No exercise habits	0	0	0	3	Y	1	3	1	Tinnitus	4	1	3	0	1	1	0	19.2	20.1	4	433	13.5	42	17.6	5.6	7	4.5	2.5
0	M	68	1	0	0	nonsmokers	0	4	2	3	3	2	2	2	2	2	3	2	3	4	0	No exercise habits	1	0	0	1	N	0	1	0	No tinnitus	4	1	1	1	1	1	0	23.4	22.6	6.6	444	13	40.7	18.7	6	7.2	4.2	3
1	F	61	1	0	0	nonsmokers	0	6	2	4	2	2	2	4	2	3	3	2	2	4	0	No exercise habits	1	0	0	2	Y	1	3	1	Tinnitus	4	1	3	0	3	0	0	23.5	36.1	5.5	387	12.1	37.9	24.1	5.8	6.8	4.3	2.5
1	F	69	1	0	0	nonsmokers	0	1	5	6	6	2	3	5	3	3	2	4	5	3	0	No exercise habits	0	0	0	1	N	0	2	1	Tinnitus	4	1	1	1	2	0	0	16.1	21.4	4.8	408	13	40.3	21.3	6	7.5	4.3	3.2
0	M	59	3	780	1	smokers	709	4	1	3	4	3	1	1	3		2	1	2	3	0	No exercise habits	0	0	0	1	N	0	1	0	No tinnitus	3	0	1	1	2	0	0	25.2	23.9	4.1	499	14.6	45.7	16.8	5.3	6.7	4.3	2.4
1	F	53	2	100	0	nonsmokers	11.5	6	4	6	4	3	3	5	5	5	5	6	2	5	0	No exercise habits	0	0	0	1	N	0	1	0	No tinnitus	4	1	1	1	1	1	0	28.3	41.1	3.9	526	14.1	45.1	23.1	5.7	7.5	4.5	3
0	M	67	2	150	0	nonsmokers	268.8	4	6	4	3	3	2	3	2	2	2	4	3	4	0	No exercise habits	0	0	0	1	N	0	1	0	No tinnitus	3	0	2	0	2	0	0	21.1	20.2	4.9	464	14	42.8	28.3	5.6	7.1	4.2	2.9
1	F	63	3	760	1	smokers	0	1	2	5	2	2	2	4	3	4	3	4	2	4	0	No exercise habits	0	0	0	1	N	0	1	0	No tinnitus	3	0	2	0	2	0	0	23.5	35.8	4.5	419	12.8	39.3	31.6	6	6.9	4.3	2.6
1	F	63	1	0	0	nonsmokers	0	3	2	4	4	2	2	3	3	3	3	3	4	1	0	No exercise habits	0	0	0	1	N	0	1	0	No tinnitus	4	1	1	1	1	1	0	24.6	33.4	3.6	449	13.2	41.5	16.8	5.8	6.9	4.2	2.7
0	M	66	3	552	1	smokers	0	2	1	3	3	3	3	3	2	3	3	3	1	1	0	No exercise habits	1	1	0	1	N	0	1	0	No tinnitus	2	0	1	1	2	0	0	21.2	15.2	3	345	12	36.5	18.2	6.5	5.8	3.4	2.4
1	F	45	2	100	0	nonsmokers	396	2	3	5	4	4	3	4	3	3	4	4	2	4	0	No exercise habits	0	0	0	1	N	0	1	0	No tinnitus	4	1	1	1	1	1	0	22.2	33.8	3.6	446	13.1	41.1	19.6	5.4	7.3	4.4	2.9
0	M	54	3	408	1	smokers	21	2	2	5	4	3	3	4	3	5	5	3	2	1	0	No exercise habits	1	0	0	1	N	0	1	0	No tinnitus	4	1	1	1	1	1	0	23.8	24.3	10.3	448	15	45.7	31.6	5.5	6.8	4.6	2.2
1	F	49	3	190	1	smokers	10	1	1	2	3	3	2	2	2	4	3	3	1	4	0	No exercise habits	0	0	0	1	N	0	2	1	Tinnitus	4	1	1	1	1	1	0	16.9	23.2	3.7	409	13.7	41.9	19	5.5	7.7	5	2.7
1	F	51	1	0	0	nonsmokers	0	1	1	4	4	2	2	3	3	4	3	4	3	3	0	No exercise habits	0	0	0	2	Y	1	1	0	No tinnitus	4	1	1	1	1	1	0	24.8	35.5	4	413	9.5	31	28.9	5.7	7.4	4.1	3.3
1	F	45	2	132	0	nonsmokers	302.4	1	1	5	3	3	2	1	2	3	3	4	2	1	0	No exercise habits	0	0	0	1	N	0	1	0	No tinnitus	4	1	1	1	1	1	0	30.8	45.6	4.4	455	14.3	43.8	25.9	5.6	7.6	4.4	3.2
1	F	53	1	0	0	nonsmokers	392	6	4	4	3	3	2	3	4	6	4	6	3	2	0	No exercise habits	0	0	0	1	N	0	1	0	No tinnitus	4	1	1	1	1	1	0	21.6	30.3	4.9	462	13.4	41.7	22.1	5.9	7.3	4.4	2.9
1	F	62	2	45	0	nonsmokers	0	6	1	4	3	2	2	2	1	2	2	3	2	4	0	No exercise habits	1	0	0	1	N	0	1	0	No tinnitus	4	1	2	0	2	0	0	26.6	36.6	4.4	410	12.8	39.8	22.6	5.7	7	4.1	2.9
0	M	71	2	300	0	nonsmokers	49	6	6	6	4	4	3	3	3	3	3	4	2	7	1	Exercise habits	0	0	0	1	N	0	1	0	No tinnitus	4	1	2	0	2	0	0	24.4	21.1	4.1	433	13.1	41.7	14.8	5.6	7.1	4	3.1
1	F	67	1	0	0	nonsmokers	0	6	4	4	2	2	1	2	2	2	2	3	1	1	0	No exercise habits	0	0	1	1	N	0	1	0	No tinnitus	3	0	2	0	2	0	1	23.9	33.8	3.2	389	12.3	37.9	24.6	5.4	6.7	4.3	2.4
[truncated: 20 more columns]
